# Supplementary material for: Comparative Transcriptomic Analysis of Rectal Tissue from Beef Steers Revealed Reduced Host Immunity in Escherichia coli O157:H7 Super-Shedders
Source: PLoS One. 2016 Mar 9;11(3):e0151284. doi: 10.1371/journal.pone.0151284 (PMC4784738; doi:10.1371/journal.pone.0151284)
Supplement: S1 Table — (XLSX) [file pone.0151284.s001.xlsx]

## Sheet: core_IPA_molecules
S1 Table. Genes used for core transcriptomic analysis for RAJ tissue
Symbol	Entrez Gene Name	Ensembl	FPKM	Location	Type(s)
MT-CO1	cytochrome c oxidase subunit I	ENSBTAG00000043561	5078.37	Cytoplasm	enzyme
MT-CO2	cytochrome c oxidase subunit II	ENSBTAG00000043556	3207.62	Cytoplasm	enzyme
B2M	beta-2-microglobulin	ENSBTAG00000012330	1638.69	Plasma Membrane	transmembrane receptor
TPT1	tumor protein, translationally-controlled 1	ENSBTAG00000048229	1619.51	Cytoplasm	other
MT-CO3	cytochrome c oxidase III	ENSBTAG00000043560	1610.09	Cytoplasm	enzyme
AGR2	anterior gradient 2	ENSBTAG00000024406	1577.66	Extracellular Space	other
MT-ATP6	ATP synthase F0 subunit 6	ENSBTAG00000043584	1143.06	Cytoplasm	transporter
RPL23	ribosomal protein L23	ENSBTAG00000003229	1067.28	Cytoplasm	other
SPINK4	serine peptidase inhibitor, Kazal type 4	ENSBTAG00000032093	1060.61	Extracellular Space	other
MT-ND3	NADH dehydrogenase, subunit 3 (complex I)	ENSBTAG00000043568	1060.14	Cytoplasm	enzyme
JCHAIN	joining chain of multimeric IgA and IgM	ENSBTAG00000018531	1015.25	Extracellular Space	other
RPL31	ribosomal protein L31	ENSBTAG00000019701	981.503	Cytoplasm	other
RPS8	ribosomal protein S8	ENSBTAG00000015285	980.506	Cytoplasm	other
RPS11	ribosomal protein S11	ENSBTAG00000013924	879.061	Cytoplasm	other
PIGR	polymeric immunoglobulin receptor	ENSBTAG00000019798	797.415	Plasma Membrane	transporter
MT-ND1	NADH dehydrogenase, subunit 1 (complex I)	ENSBTAG00000043558	769.772	Cytoplasm	enzyme
ACTB	actin, beta	ENSBTAG00000026199	735.051	Cytoplasm	other
RPL17	ribosomal protein L17	ENSBTAG00000000425	729.852	Cytoplasm	other
RPS17	ribosomal protein S17	ENSBTAG00000000622	719.49	Cytoplasm	other
RPS12	ribosomal protein S12	ENSBTAG00000001360	690.701	Cytoplasm	other
RPL32	ribosomal protein L32	ENSBTAG00000015283	574.8	Cytoplasm	other
REG4	regenerating islet-derived family, member 4	ENSBTAG00000032193	573.604	Extracellular Space	other
CLCA1	chloride channel accessory 1	ENSBTAG00000008161	565.977	Plasma Membrane	ion channel
MT-CYB	cytochrome b	ENSBTAG00000043550	562.116	Cytoplasm	enzyme
MT-ND4L	NADH dehydrogenase, subunit 4L (complex I)	ENSBTAG00000043559	537.699	Cytoplasm	enzyme
MYL6	myosin, light chain 6, alkali, smooth muscle and non-muscle	ENSBTAG00000010799	526.227	Cytoplasm	other
RPS3A	ribosomal protein S3A	ENSBTAG00000006383	521.077	Nucleus	other
RPLP1	ribosomal protein, large, P1	ENSBTAG00000039728	518.173	Cytoplasm	other
HSPA8	heat shock 70kDa protein 8	ENSBTAG00000013162	512.428	Cytoplasm	enzyme
RPS27A	ribosomal protein S27a	ENSBTAG00000015473	502.048	Cytoplasm	other
RPL11	ribosomal protein L11	ENSBTAG00000020905	496.883	Cytoplasm	other
UBC	ubiquitin C	ENSBTAG00000032436	492.05	Cytoplasm	enzyme
RPS7	ribosomal protein S7	ENSBTAG00000016224	487.586	Cytoplasm	other
ACTG2	actin, gamma 2, smooth muscle, enteric	ENSBTAG00000015441	486.902	Cytoplasm	other
RPS18	ribosomal protein S18	ENSBTAG00000002648	483.82	Cytoplasm	other
RPL14	ribosomal protein L14	ENSBTAG00000002038	471.835	Cytoplasm	other
RPS24	ribosomal protein S24	ENSBTAG00000013264	468.803	Cytoplasm	other
RPL13A	ribosomal protein L13a	ENSBTAG00000005296	458.07	Cytoplasm	other
GNB2L1	guanine nucleotide binding protein (G protein), beta polypeptide 2-like 1	ENSBTAG00000019648	456.667	Cytoplasm	enzyme
RPS15	ribosomal protein S15	ENSBTAG00000019718	442.132	Cytoplasm	other
MT-ND4	NADH dehydrogenase, subunit 4 (complex I)	ENSBTAG00000043577	429.569	Cytoplasm	enzyme
RPLP0	ribosomal protein, large, P0	ENSBTAG00000017389	429.378	Cytoplasm	other
RPL18	ribosomal protein L18	ENSBTAG00000015388	416.933	Cytoplasm	other
RPS29	ribosomal protein S29	ENSBTAG00000025666	410.866	Cytoplasm	other
RPL37A	ribosomal protein L37a	ENSBTAG00000003846	410.78	Cytoplasm	other
RPS3	ribosomal protein S3	ENSBTAG00000005620	407.382	Cytoplasm	enzyme
TAGLN	transgelin	ENSBTAG00000007196	407.112	Cytoplasm	other
MT-ND2	MTND2	ENSBTAG00000043571	406.57	Cytoplasm	enzyme
MYH11	myosin, heavy chain 11, smooth muscle	ENSBTAG00000015988	374.941	Cytoplasm	other
RPSA	ribosomal protein SA	ENSBTAG00000009757	374.304	Cytoplasm	translation regulator
TPM1	tropomyosin 1 (alpha)	ENSBTAG00000005373	372.312	Cytoplasm	other
ACTG1	actin gamma 1	ENSBTAG00000006189	360.087	Cytoplasm	other
KRT19	keratin 19, type I	ENSBTAG00000004905	356.646	Cytoplasm	other
ITM2B	integral membrane protein 2B	ENSBTAG00000003109	335.957	Plasma Membrane	other
DES	desmin	ENSBTAG00000005353	334.117	Cytoplasm	other
SPINK1	serine peptidase inhibitor, Kazal type 1	ENSBTAG00000015558	327.032	Extracellular Space	other
RPL24	ribosomal protein L24	ENSBTAG00000013461	324.796	Cytoplasm	other
FABP1	fatty acid binding protein 1, liver	ENSBTAG00000018054	324.033	Cytoplasm	transporter
RPS2	ribosomal protein S2	ENSBTAG00000009535	310.712	Cytoplasm	other
UBA52	ubiquitin A-52 residue ribosomal protein fusion product 1	ENSBTAG00000007737	309.574	Cytoplasm	enzyme
A2M	alpha-2-macroglobulin	ENSBTAG00000018137	304.826	Extracellular Space	transporter
Ubb	ubiquitin B	ENSBTAG00000017246	303.176	Cytoplasm	other
RPS20	ribosomal protein S20	ENSBTAG00000019147	293.751	Cytoplasm	other
RPS10	ribosomal protein S10	ENSBTAG00000015598	292.239	Cytoplasm	other
RPL27	ribosomal protein L27	ENSBTAG00000017441	283.974	Other	other
SPARC	secreted protein, acidic, cysteine-rich (osteonectin)	ENSBTAG00000014835	282.894	Extracellular Space	other
RPL37	ribosomal protein L37	ENSBTAG00000005142	280.302	Cytoplasm	other
SCD	stearoyl-CoA desaturase (delta-9-desaturase)	ENSBTAG00000045728	279.063	Cytoplasm	enzyme
HLA-DRA	major histocompatibility complex, class II, DR alpha	ENSBTAG00000010645	274.936	Plasma Membrane	transmembrane receptor
DSTN	destrin (actin depolymerizing factor)	ENSBTAG00000015434	266.129	Cytoplasm	other
RPS5	ribosomal protein S5	ENSBTAG00000015989	265.14	Cytoplasm	other
LGALS3	lectin, galactoside-binding, soluble, 3	ENSBTAG00000002326	261.127	Extracellular Space	other
RPLP2	ribosomal protein, large, P2	ENSBTAG00000001777	258.89	Cytoplasm	other
RPS21	ribosomal protein S21	ENSBTAG00000020795	256.686	Cytoplasm	other
RPL10	ribosomal protein L10	ENSBTAG00000007454	256.215	Cytoplasm	other
MGP	matrix Gla protein	ENSBTAG00000012370	254.29	Extracellular Space	other
TPM2	tropomyosin 2 (beta)	ENSBTAG00000011424	245.812	Other	other
RPS14	ribosomal protein S14	ENSBTAG00000008570	245.481	Cytoplasm	translation regulator
AHNAK	AHNAK nucleoprotein	ENSBTAG00000013468	235.356	Nucleus	other
RPL29	ribosomal protein L29	ENSBTAG00000018628	232.252	Cytoplasm	other
DCN	decorin	ENSBTAG00000003505	225.211	Extracellular Space	other
ACTA2	actin, alpha 2, smooth muscle, aorta	ENSBTAG00000014614	222.238	Cytoplasm	other
RPL27A	ribosomal protein L27a	ENSBTAG00000005349	221.885	Cytoplasm	other
CNN1	calponin 1, basic, smooth muscle	ENSBTAG00000011207	217.027	Cytoplasm	other
LYPD8	LY6/PLAUR domain containing 8	ENSBTAG00000030711	214.355	Other	other
CST3	cystatin C	ENSBTAG00000000598	214.283	Extracellular Space	other
FLNA	filamin A, alpha	ENSBTAG00000011190	213.34	Cytoplasm	other
RPS9	ribosomal protein S9	ENSBTAG00000006487	208.971	Cytoplasm	translation regulator
TXNIP	thioredoxin interacting protein	ENSBTAG00000020060	208.415	Cytoplasm	other
HLA-B	major histocompatibility complex, class I, B	ENSBTAG00000002069	205.91	Plasma Membrane	transmembrane receptor
RPL18A	ribosomal protein L18a	ENSBTAG00000015831	205.337	Cytoplasm	other
RPL4	ribosomal protein L4	ENSBTAG00000005211	205.09	Cytoplasm	enzyme
RPL13	ribosomal protein L13	ENSBTAG00000012044	202.826	Nucleus	other
SPARCL1	SPARC-like 1 (hevin)	ENSBTAG00000004094	201.332	Extracellular Space	other
COL1A2	collagen, type I, alpha 2	ENSBTAG00000013472	200.376	Extracellular Space	other
EPCAM	epithelial cell adhesion molecule	ENSBTAG00000006474	198.333	Plasma Membrane	other
FAU	Finkel-Biskis-Reilly murine sarcoma virus (FBR-MuSV) ubiquitously expressed	ENSBTAG00000020807	193.229	Cytoplasm	other
S100A10	S100 calcium binding protein A10	ENSBTAG00000015147	192.4	Cytoplasm	other
EEF2	eukaryotic translation elongation factor 2	ENSBTAG00000004258	192.002	Cytoplasm	translation regulator
TSPAN1	tetraspanin 1	ENSBTAG00000013320	187.642	Cytoplasm	transporter
RPL7A	ribosomal protein L7a	ENSBTAG00000011559	185.483	Cytoplasm	other
HSP90B1	heat shock protein 90kDa beta (Grp94), member 1	ENSBTAG00000003362	182.923	Cytoplasm	other
KRT20	keratin 20, type I	ENSBTAG00000046458	180.817	Cytoplasm	other
RPS6	ribosomal protein S6	ENSBTAG00000023462	180.227	Cytoplasm	other
RPL30	ribosomal protein L30	ENSBTAG00000016278	179.653	Cytoplasm	other
TARS	threonyl-tRNA synthetase	ENSBTAG00000014261	178.349	Nucleus	enzyme
CLU	clusterin	ENSBTAG00000005574	177.918	Cytoplasm	other
DDX5	DEAD (Asp-Glu-Ala-Asp) box helicase 5	ENSBTAG00000018423	176.872	Nucleus	enzyme
PYY	peptide YY	ENSBTAG00000046022	174.969	Extracellular Space	other
SERF2	small EDRK-rich factor 2	ENSBTAG00000047694	174.758	Other	other
WFDC2	WAP four-disulfide core domain 2	ENSBTAG00000013928	168.243	Extracellular Space	other
LGALS1	lectin, galactoside-binding, soluble, 1	ENSBTAG00000015089	166.586	Extracellular Space	other
RPL6	ribosomal protein L6	ENSBTAG00000031723	165.538	Nucleus	other
MYL12B	myosin, light chain 12B, regulatory	ENSBTAG00000016024	164.866	Cytoplasm	other
CD63	CD63 molecule	ENSBTAG00000011931	161.982	Plasma Membrane	other
ANXA2	annexin A2	ENSBTAG00000009615	161.523	Plasma Membrane	other
CALR	calreticulin	ENSBTAG00000015114	160.874	Cytoplasm	transcription regulator
IFITM1	interferon induced transmembrane protein 1	ENSBTAG00000019017	159.65	Plasma Membrane	transmembrane receptor
CFL1	cofilin 1 (non-muscle)	ENSBTAG00000021455	158.619	Nucleus	other
PPIB	peptidylprolyl isomerase B (cyclophilin B)	ENSBTAG00000016822	158.365	Cytoplasm	enzyme
CHGA	chromogranin A	ENSBTAG00000009836	153.603	Cytoplasm	other
CA2	carbonic anhydrase II	ENSBTAG00000017733	153.571	Cytoplasm	enzyme
LGALS4	lectin, galactoside-binding, soluble, 4	ENSBTAG00000016312	152.991	Extracellular Space	other
ATP5B	ATP synthase, H+ transporting, mitochondrial F1 complex, beta polypeptide	ENSBTAG00000013315	152.37	Cytoplasm	transporter
COL1A1	collagen, type I, alpha 1	ENSBTAG00000013103	149.763	Extracellular Space	other
RPL8	ribosomal protein L8	ENSBTAG00000026327	148.338	Other	other
PLA2G2A	phospholipase A2, group IIA (platelets, synovial fluid)	ENSBTAG00000013039	147.382	Cytoplasm	enzyme
RPL38	ribosomal protein L38	ENSBTAG00000030164	146.722	Cytoplasm	other
HSPA5	heat shock 70kDa protein 5 (glucose-regulated protein, 78kDa)	ENSBTAG00000007662	146.653	Cytoplasm	enzyme
ATP1A1	ATPase, Na+/K+ transporting, alpha 1 polypeptide	ENSBTAG00000001246	146.419	Plasma Membrane	transporter
TXN	thioredoxin	ENSBTAG00000002953	144.483	Cytoplasm	enzyme
HSP90AA1	heat shock protein 90kDa alpha (cytosolic), class A member 1	ENSBTAG00000006270	143.531	Cytoplasm	enzyme
PRDX6	peroxiredoxin 6	ENSBTAG00000004855	143.486	Cytoplasm	enzyme
VIM	vimentin	ENSBTAG00000018463	140.715	Cytoplasm	other
LUM	lumican	ENSBTAG00000001745	139.418	Extracellular Space	other
FABP4	fatty acid binding protein 4, adipocyte	ENSBTAG00000037526	137.751	Cytoplasm	transporter
RPL22	ribosomal protein L22	ENSBTAG00000014423	137.416	Nucleus	other
PDIA3	protein disulfide isomerase family A, member 3	ENSBTAG00000017196	136.557	Cytoplasm	peptidase
EEF1B2	eukaryotic translation elongation factor 1 beta 2	ENSBTAG00000021979	136.495	Cytoplasm	translation regulator
MT-ND5	NADH dehydrogenase, subunit 5 (complex I)	ENSBTAG00000043563	134.822	Cytoplasm	enzyme
RPL35A	ribosomal protein L35a	ENSBTAG00000014208	134.517	Cytoplasm	other
HSPE1	heat shock 10kDa protein 1	ENSBTAG00000012589	134.268	Cytoplasm	enzyme
RPL10A	ribosomal protein L10a	ENSBTAG00000019494	133.452	Nucleus	other
ATP5H	ATP synthase, H+ transporting, mitochondrial Fo complex, subunit d	ENSBTAG00000021227	132.717	Cytoplasm	enzyme
GAPDH	glyceraldehyde-3-phosphate dehydrogenase	ENSBTAG00000014731	131.001	Cytoplasm	enzyme
SLC25A5	solute carrier family 25 (mitochondrial carrier; adenine nucleotide translocator), member 5	ENSBTAG00000046037	129.982	Cytoplasm	transporter
HIST1H4B	histone cluster 1, H4b	ENSBTAG00000031756	128.793	Nucleus	other
CTSS	cathepsin S	ENSBTAG00000017135	127.182	Cytoplasm	peptidase
GPX2	glutathione peroxidase 2	ENSBTAG00000048112	126.72	Cytoplasm	enzyme
SLC25A6	solute carrier family 25 (mitochondrial carrier; adenine nucleotide translocator), member 6	ENSBTAG00000047418	126.7	Cytoplasm	transporter
DBI	diazepam binding inhibitor (GABA receptor modulator, acyl-CoA binding protein)	ENSBTAG00000009517	126.153	Cytoplasm	other
RGS5	regulator of G-protein signaling 5	ENSBTAG00000016341	124.418	Plasma Membrane	other
CA1	carbonic anhydrase I	ENSBTAG00000032236	124.235	Cytoplasm	enzyme
MFAP5	microfibrillar associated protein 5	ENSBTAG00000000310	123.21	Extracellular Space	other
SAT1	spermidine/spermine N1-acetyltransferase 1	ENSBTAG00000017363	122.271	Cytoplasm	enzyme
YBX1	Y box binding protein 1	ENSBTAG00000017368	122.264	Nucleus	transcription regulator
KRT8	keratin 8, type II	ENSBTAG00000000836	121.65	Cytoplasm	other
PRDX1	peroxiredoxin 1	ENSBTAG00000003642	121.586	Cytoplasm	enzyme
RPL3	ribosomal protein L3	ENSBTAG00000003228	120.462	Nucleus	other
EIF4G2	eukaryotic translation initiation factor 4 gamma, 2	ENSBTAG00000020308	119.42	Cytoplasm	translation regulator
TUBA1B	tubulin, alpha 1b	ENSBTAG00000012244	118.218	Cytoplasm	other
Ang4	angiogenin, ribonuclease A family, member 4	ENSBTAG00000045492	117.673	Other	enzyme
OAZ1	ornithine decarboxylase antizyme 1	ENSBTAG00000018522	117.497	Cytoplasm	enzyme
CCNG1	cyclin G1	ENSBTAG00000006607	116.742	Nucleus	other
ITGB1	integrin, beta 1 (fibronectin receptor, beta polypeptide, antigen CD29 includes MDF2, MSK12)	ENSBTAG00000015910	114.867	Plasma Membrane	transmembrane receptor
P4HB	prolyl 4-hydroxylase, beta polypeptide	ENSBTAG00000006045	114.557	Cytoplasm	enzyme
EIF3E	eukaryotic translation initiation factor 3, subunit E	ENSBTAG00000006702	114.25	Cytoplasm	other
ALDOA	aldolase A, fructose-bisphosphate	ENSBTAG00000012927	114.166	Cytoplasm	enzyme
C15orf48	chromosome 15 open reading frame 48	ENSBTAG00000004558	113.05	Nucleus	other
MYL9	myosin, light chain 9, regulatory	ENSBTAG00000011473	111.265	Cytoplasm	other
APP	amyloid beta (A4) precursor protein	ENSBTAG00000017753	111.06	Plasma Membrane	other
GSN	gelsolin	ENSBTAG00000019915	110.631	Extracellular Space	other
FHL1	four and a half LIM domains 1	ENSBTAG00000018513	109.39	Cytoplasm	other
ARPC2	actin related protein 2/3 complex, subunit 2, 34kDa	ENSBTAG00000010386	109.384	Cytoplasm	other
FSTL1	follistatin-like 1	ENSBTAG00000022155	108.582	Extracellular Space	other
GUCA2A	guanylate cyclase activator 2A (guanylin)	ENSBTAG00000007195	108.478	Extracellular Space	other
SSR4	signal sequence receptor, delta	ENSBTAG00000021421	107.66	Cytoplasm	other
HSP90AB1	heat shock protein 90kDa alpha (cytosolic), class B member 1	ENSBTAG00000000778	106.589	Cytoplasm	enzyme
ATP5J2	ATP synthase, H+ transporting, mitochondrial Fo complex, subunit F2	ENSBTAG00000002094	105.569	Cytoplasm	transporter
RPL28	ribosomal protein L28	ENSBTAG00000023343	105.262	Cytoplasm	other
TFF3	trefoil factor 3 (intestinal)	ENSBTAG00000021276	105.027	Extracellular Space	other
S100A2	S100 calcium binding protein A2	ENSBTAG00000037651	104.426	Nucleus	other
BTG1	B-cell translocation gene 1, anti-proliferative	ENSBTAG00000020330	104.143	Nucleus	transcription regulator
HIST1H4F	histone cluster 1, H4f	ENSBTAG00000031762	104.035	Nucleus	other
FBN1	fibrillin 1	ENSBTAG00000002278	103.985	Extracellular Space	other
PABPC1	poly(A) binding protein, cytoplasmic 1	ENSBTAG00000046358	103.13	Cytoplasm	translation regulator
BTF3	basic transcription factor 3	ENSBTAG00000010012	103.104	Nucleus	transcription regulator
S100A12	S100 calcium binding protein A12	ENSBTAG00000012638	103.017	Cytoplasm	other
NDUFA4	NDUFA4, mitochondrial complex associated	ENSBTAG00000011145	102.245	Cytoplasm	enzyme
COX4I1	cytochrome c oxidase subunit IV isoform 1	ENSBTAG00000016079	101.944	Cytoplasm	enzyme
ATP1B3	ATPase, Na+/K+ transporting, beta 3 polypeptide	ENSBTAG00000014140	101.234	Plasma Membrane	transporter
HSBP1	heat shock factor binding protein 1	ENSBTAG00000024889	100.599	Nucleus	transcription regulator
EIF4B	eukaryotic translation initiation factor 4B	ENSBTAG00000006883	99.952	Cytoplasm	translation regulator
FTL	ferritin, light polypeptide	ENSBTAG00000013343	99.715	Cytoplasm	enzyme
ATP5O	ATP synthase, H+ transporting, mitochondrial F1 complex, O subunit	ENSBTAG00000018278	98.907	Cytoplasm	transporter
Gcg	glucagon	ENSBTAG00000000730	98.855	Cytoplasm	other
CD164	CD164 molecule, sialomucin	ENSBTAG00000017992	98.69	Plasma Membrane	other
CDC42	cell division cycle 42	ENSBTAG00000001700	97.732	Cytoplasm	enzyme
H3F3C	H3 histone, family 3C	ENSBTAG00000045914	96.955	Other	other
CLIC1	chloride intracellular channel 1	ENSBTAG00000013533	96.467	Nucleus	ion channel
SRI	sorcin	ENSBTAG00000010390	95.253	Cytoplasm	transporter
RPS19	ribosomal protein S19	ENSBTAG00000011963	95.198	Cytoplasm	other
RPS15A	ribosomal protein S15a	ENSBTAG00000047787	94.798	Cytoplasm	other
RAC1	ras-related C3 botulinum toxin substrate 1 (rho family, small GTP binding protein Rac1)	ENSBTAG00000009233	94.463	Plasma Membrane	enzyme
HNRNPF	heterogeneous nuclear ribonucleoprotein F	ENSBTAG00000008853	94.218	Nucleus	other
CSDE1	cold shock domain containing E1, RNA-binding	ENSBTAG00000000678	93.11	Cytoplasm	enzyme
RPL26	ribosomal protein L26	ENSBTAG00000012344	92.674	Cytoplasm	other
RPL5	ribosomal protein L5	ENSBTAG00000002026	92.472	Cytoplasm	other
RPS25	ribosomal protein S25	ENSBTAG00000027772	91.375	Cytoplasm	other
EEF1G	eukaryotic translation elongation factor 1 gamma	ENSBTAG00000011843	90.776	Cytoplasm	translation regulator
FTH1	ferritin, heavy polypeptide 1	ENSBTAG00000011184	90.187	Cytoplasm	enzyme
HNRNPH1	heterogeneous nuclear ribonucleoprotein H1 (H)	ENSBTAG00000009389	89.716	Nucleus	other
PPP1CB	protein phosphatase 1, catalytic subunit, beta isozyme	ENSBTAG00000012447	88.575	Cytoplasm	phosphatase
EIF4A2	eukaryotic translation initiation factor 4A2	ENSBTAG00000014724	88.418	Cytoplasm	translation regulator
TM9SF2	transmembrane 9 superfamily member 2	ENSBTAG00000001589	88.292	Plasma Membrane	transporter
CRIP1	cysteine-rich protein 1 (intestinal)	ENSBTAG00000047229	88.031	Cytoplasm	other
NPC2	Niemann-Pick disease, type C2	ENSBTAG00000021955	87.826	Extracellular Space	other
DDX17	DEAD (Asp-Glu-Ala-Asp) box helicase 17	ENSBTAG00000009887	87.766	Nucleus	enzyme
ARPC3	actin related protein 2/3 complex, subunit 3, 21kDa	ENSBTAG00000005345	87.298	Cytoplasm	other
CANX	calnexin	ENSBTAG00000048107	86.953	Cytoplasm	other
RPL36	ribosomal protein L36	ENSBTAG00000001794	86.941	Cytoplasm	other
ATP5G3	ATP synthase, H+ transporting, mitochondrial Fo complex, subunit C3 (subunit 9)	ENSBTAG00000002944	86.406	Cytoplasm	transporter
RHOA	ras homolog family member A	ENSBTAG00000004279	86.123	Cytoplasm	enzyme
RPS4X	ribosomal protein S4, X-linked	ENSBTAG00000031205	85.887	Cytoplasm	other
IGFBP7	insulin-like growth factor binding protein 7	ENSBTAG00000019368	85.28	Extracellular Space	transporter
OGN	osteoglycin	ENSBTAG00000011824	84.532	Extracellular Space	growth factor
EIF4A1	eukaryotic translation initiation factor 4A1	ENSBTAG00000000132	84.15	Cytoplasm	translation regulator
SRGN	serglycin	ENSBTAG00000017863	83.941	Cytoplasm	other
GABARAP	GABA(A) receptor-associated protein	ENSBTAG00000014883	83.891	Cytoplasm	transporter
RPS23	ribosomal protein S23	ENSBTAG00000013358	83.88	Cytoplasm	translation regulator
GFPT1	glutamine--fructose-6-phosphate transaminase 1	ENSBTAG00000017626	83.63	Cytoplasm	enzyme
MGST3	microsomal glutathione S-transferase 3	ENSBTAG00000010265	83.571	Cytoplasm	enzyme
HIST1H1E	histone cluster 1, H1e	ENSBTAG00000047206	83.549	Nucleus	other
TMBIM6	transmembrane BAX inhibitor motif containing 6	ENSBTAG00000018588	83.387	Nucleus	other
ATP5J	ATP synthase, H+ transporting, mitochondrial Fo complex, subunit F6	ENSBTAG00000000605	83.275	Cytoplasm	transporter
CD9	CD9 molecule	ENSBTAG00000014764	83.168	Plasma Membrane	other
ATP5A1	ATP synthase, H+ transporting, mitochondrial F1 complex, alpha subunit 1, cardiac muscle	ENSBTAG00000002507	83.015	Cytoplasm	transporter
CLTC	clathrin, heavy chain (Hc)	ENSBTAG00000016708	82.36	Plasma Membrane	other
HIST1H2AA	histone cluster 1, H2aa	ENSBTAG00000024176	82.033	Nucleus	other
XBP1	X-box binding protein 1	ENSBTAG00000005970	82.024	Nucleus	transcription regulator
ATF4	activating transcription factor 4	ENSBTAG00000017462	81.874	Nucleus	transcription regulator
PFN1	profilin 1	ENSBTAG00000004915	81.349	Cytoplasm	other
RPS27	ribosomal protein S27	ENSBTAG00000013866	80.021	Cytoplasm	other
GNAS	GNAS complex locus	ENSBTAG00000017475	79.87	Plasma Membrane	enzyme
SLC25A3	solute carrier family 25 (mitochondrial carrier; phosphate carrier), member 3	ENSBTAG00000012890	79.545	Cytoplasm	transporter
SPTBN1	spectrin, beta, non-erythrocytic 1	ENSBTAG00000006995	79.158	Plasma Membrane	other
CAV1	caveolin 1, caveolae protein, 22kDa	ENSBTAG00000017869	78.724	Plasma Membrane	transmembrane receptor
ATP1B1	ATPase, Na+/K+ transporting, beta 1 polypeptide	ENSBTAG00000002688	78.653	Plasma Membrane	transporter
CALD1	caldesmon 1	ENSBTAG00000013953	77.755	Cytoplasm	other
SYNM	synemin, intermediate filament protein	ENSBTAG00000011752	76.887	Cytoplasm	other
PSAP	prosaposin	ENSBTAG00000021499	76.866	Extracellular Space	other
COX7B	cytochrome c oxidase subunit VIIb	ENSBTAG00000037415	76.593	Cytoplasm	enzyme
ATPIF1	ATPase inhibitory factor 1	ENSBTAG00000006342	75.857	Cytoplasm	other
YWHAE	tyrosine 3-monooxygenase/tryptophan 5-monooxygenase activation protein, epsilon	ENSBTAG00000005664	75.648	Cytoplasm	other
KIF5B	kinesin family member 5B	ENSBTAG00000002280	75.555	Cytoplasm	other
HIST1H2AC	histone cluster 1, H2ac	ENSBTAG00000039657	74.947	Nucleus	other
TFF2	trefoil factor 2	ENSBTAG00000030814	73.716	Extracellular Space	other
GSTP1	glutathione S-transferase pi 1	ENSBTAG00000003548	73.657	Cytoplasm	enzyme
Cmah	cytidine monophospho-N-acetylneuraminic acid hydroxylase	ENSBTAG00000003892	73.464	Cytoplasm	enzyme
C14orf166	chromosome 14 open reading frame 166	ENSBTAG00000021944	73.154	Nucleus	other
C1S	complement component 1, s subcomponent	ENSBTAG00000004840	73.004	Extracellular Space	peptidase
C1QA	complement component 1, q subcomponent, A chain	ENSBTAG00000007153	72.871	Extracellular Space	other
ATP5C1	ATP synthase, H+ transporting, mitochondrial F1 complex, gamma polypeptide 1	ENSBTAG00000013930	72.847	Cytoplasm	transporter
SF3B1	splicing factor 3b, subunit 1, 155kDa	ENSBTAG00000008915	72.732	Nucleus	other
ENO1	enolase 1, (alpha)	ENSBTAG00000013411	72.502	Cytoplasm	enzyme
SEC61G	Sec61 gamma subunit	ENSBTAG00000014971	72.379	Plasma Membrane	transporter
TPM4	tropomyosin 4	ENSBTAG00000004553	72.047	Cytoplasm	other
RCN1	reticulocalbin 1, EF-hand calcium binding domain	ENSBTAG00000047362	71.802	Cytoplasm	other
RNASE4	ribonuclease, RNase A family, 4	ENSBTAG00000019612	71.777	Extracellular Space	enzyme
C14orf2	chromosome 14 open reading frame 2	ENSBTAG00000026886	71.454	Cytoplasm	other
ACTR3	ARP3 actin-related protein 3 homolog (yeast)	ENSBTAG00000003401	71.413	Plasma Membrane	other
RPS16	ribosomal protein S16	ENSBTAG00000021093	71.364	Cytoplasm	other
CDH17	cadherin 17, LI cadherin (liver-intestine)	ENSBTAG00000021964	71.306	Plasma Membrane	transporter
TES	testin LIM domain protein	ENSBTAG00000021204	71.185	Plasma Membrane	other
C1QB	complement component 1, q subcomponent, B chain	ENSBTAG00000011196	70.989	Extracellular Space	other
ARHGDIA	Rho GDP dissociation inhibitor (GDI) alpha	ENSBTAG00000030209	70.761	Cytoplasm	other
DAD1	defender against cell death 1	ENSBTAG00000019077	70.564	Cytoplasm	other
ADIRF	adipogenesis regulatory factor	ENSBTAG00000032774	69.815	Nucleus	other
TMED10	transmembrane emp24-like trafficking protein 10 (yeast)	ENSBTAG00000005694	69.562	Cytoplasm	transporter
PEBP1	phosphatidylethanolamine binding protein 1	ENSBTAG00000018115	69.066	Cytoplasm	other
LAPTM4A	lysosomal protein transmembrane 4 alpha	ENSBTAG00000020894	69.032	Cytoplasm	other
MGST1	microsomal glutathione S-transferase 1	ENSBTAG00000008541	68.551	Cytoplasm	enzyme
TUBB	tubulin, beta class I	ENSBTAG00000006969	68.371	Cytoplasm	other
HLA-DQB1	major histocompatibility complex, class II, DQ beta 1	ENSBTAG00000019588	68.186	Plasma Membrane	other
UQCR10	ubiquinol-cytochrome c reductase, complex III subunit X	ENSBTAG00000000913	67.799	Cytoplasm	enzyme
GOLM1	golgi membrane protein 1	ENSBTAG00000031569	67.494	Cytoplasm	other
MYH9	myosin, heavy chain 9, non-muscle	ENSBTAG00000010402	67.391	Cytoplasm	enzyme
IDO1	indoleamine 2,3-dioxygenase 1	ENSBTAG00000020602	67.333	Cytoplasm	enzyme
PRDX2	peroxiredoxin 2	ENSBTAG00000012062	67.248	Cytoplasm	enzyme
FAM162A	family with sequence similarity 162, member A	ENSBTAG00000011140	66.984	Cytoplasm	other
TMED2	transmembrane emp24 domain trafficking protein 2	ENSBTAG00000039630	66.983	Cytoplasm	transporter
RBM39	RNA binding motif protein 39	ENSBTAG00000003949	66.898	Nucleus	transcription regulator
SSR3	signal sequence receptor, gamma (translocon-associated protein gamma)	ENSBTAG00000018471	66.836	Cytoplasm	other
GLUL	glutamate-ammonia ligase	ENSBTAG00000013631	66.802	Cytoplasm	enzyme
HIST2H2BF	histone cluster 2, H2bf	ENSBTAG00000031770	66.724	Nucleus	other
PTGES3	prostaglandin E synthase 3 (cytosolic)	ENSBTAG00000017967	66.459	Cytoplasm	enzyme
BZW1	basic leucine zipper and W2 domains 1	ENSBTAG00000006049	66.282	Cytoplasm	translation regulator
CD47	CD47 molecule	ENSBTAG00000003585	66.114	Plasma Membrane	transmembrane receptor
PSMA7	proteasome (prosome, macropain) subunit, alpha type, 7	ENSBTAG00000005127	66.105	Cytoplasm	peptidase
MORF4L2	mortality factor 4 like 2	ENSBTAG00000001311	66.046	Nucleus	other
RPL7	ribosomal protein L7	ENSBTAG00000020139	65.699	Nucleus	transcription regulator
TSPAN13	tetraspanin 13	ENSBTAG00000012805	65.671	Plasma Membrane	other
SSR2	signal sequence receptor, beta (translocon-associated protein beta)	ENSBTAG00000001212	65.186	Cytoplasm	other
GMDS	GDP-mannose 4,6-dehydratase	ENSBTAG00000012058	64.938	Cytoplasm	enzyme
RPL35	ribosomal protein L35	ENSBTAG00000003205	64.907	Cytoplasm	other
ARHGDIB	Rho GDP dissociation inhibitor (GDI) beta	ENSBTAG00000006039	64.843	Cytoplasm	enzyme
HNRNPU	heterogeneous nuclear ribonucleoprotein U (scaffold attachment factor A)	ENSBTAG00000007606	64.601	Nucleus	transporter
ITM2C	integral membrane protein 2C	ENSBTAG00000017855	64.598	Cytoplasm	other
MCL1	myeloid cell leukemia 1	ENSBTAG00000015154	64.442	Cytoplasm	transporter
CAPZA1	capping protein (actin filament) muscle Z-line, alpha 1	ENSBTAG00000014295	64.408	Cytoplasm	other
DDX3X	DEAD (Asp-Glu-Ala-Asp) box helicase 3, X-linked	ENSBTAG00000035907	64.38	Cytoplasm	enzyme
SARAF	store-operated calcium entry-associated regulatory factor	ENSBTAG00000013579	64.229	Cytoplasm	other
HSPB1	heat shock 27kDa protein 1	ENSBTAG00000011969	64.087	Cytoplasm	other
FGL2	fibrinogen-like 2	ENSBTAG00000009717	63.849	Extracellular Space	peptidase
PICALM	phosphatidylinositol binding clathrin assembly protein	ENSBTAG00000001657	63.796	Cytoplasm	other
PSME1	proteasome (prosome, macropain) activator subunit 1 (PA28 alpha)	ENSBTAG00000021395	63.657	Cytoplasm	other
SPINT2	serine peptidase inhibitor, Kunitz type, 2	ENSBTAG00000000182	63.348	Extracellular Space	other
YWHAQ	tyrosine 3-monooxygenase/tryptophan 5-monooxygenase activation protein, theta	ENSBTAG00000002108	63.269	Cytoplasm	other
PSME2	proteasome (prosome, macropain) activator subunit 2 (PA28 beta)	ENSBTAG00000005814	63.242	Cytoplasm	peptidase
SUCLG2	succinate-CoA ligase, GDP-forming, beta subunit	ENSBTAG00000009541	63.17	Cytoplasm	enzyme
CFI	complement factor I	ENSBTAG00000034501	62.863	Extracellular Space	peptidase
KRT18	keratin 18, type I	ENSBTAG00000001517	62.823	Cytoplasm	other
CKB	creatine kinase, brain	ENSBTAG00000035998	62.753	Cytoplasm	kinase
LAPTM5	lysosomal protein transmembrane 5	ENSBTAG00000005477	62.625	Plasma Membrane	other
EFEMP1	EGF containing fibulin-like extracellular matrix protein 1	ENSBTAG00000017448	62.624	Extracellular Space	enzyme
CTNNB1	catenin (cadherin-associated protein), beta 1, 88kDa	ENSBTAG00000016420	62.547	Nucleus	transcription regulator
ARCN1	archain 1	ENSBTAG00000006690	62.059	Cytoplasm	other
EZR	ezrin	ENSBTAG00000010347	62.025	Plasma Membrane	other
TAGLN2	transgelin 2	ENSBTAG00000002068	61.889	Cytoplasm	other
UQCRQ	ubiquinol-cytochrome c reductase, complex III subunit VII, 9.5kDa	ENSBTAG00000009479	61.53	Cytoplasm	enzyme
YWHAB	tyrosine 3-monooxygenase/tryptophan 5-monooxygenase activation protein, beta	ENSBTAG00000016846	61.434	Cytoplasm	transcription regulator
MATR3	matrin 3	ENSBTAG00000006756	61.395	Nucleus	other
SEPT7	septin 7	ENSBTAG00000001182	61.219	Cytoplasm	other
PTP4A2	protein tyrosine phosphatase type IVA, member 2	ENSBTAG00000039121	61.114	Cytoplasm	phosphatase
TSPAN3	tetraspanin 3	ENSBTAG00000002415	61.029	Plasma Membrane	other
SNRPD2	small nuclear ribonucleoprotein D2 polypeptide 16.5kDa	ENSBTAG00000012177	60.92	Nucleus	other
CFD	complement factor D (adipsin)	ENSBTAG00000048122	60.886	Extracellular Space	peptidase
TPD52	tumor protein D52	ENSBTAG00000007335	60.775	Cytoplasm	other
APLP2	amyloid beta (A4) precursor-like protein 2	ENSBTAG00000016168	60.265	Cytoplasm	other
PNRC2	proline-rich nuclear receptor coactivator 2	ENSBTAG00000030435	60.156	Nucleus	other
S100A14	S100 calcium binding protein A14	ENSBTAG00000021377	60.047	Cytoplasm	other
CLTA	clathrin, light chain A	ENSBTAG00000001137	59.997	Plasma Membrane	other
VDAC1	voltage-dependent anion channel 1	ENSBTAG00000013113	59.9	Cytoplasm	ion channel
HNRNPA1	heterogeneous nuclear ribonucleoprotein A1	ENSBTAG00000001553	59.877	Nucleus	other
CSRP1	cysteine and glycine-rich protein 1	ENSBTAG00000016057	59.547	Nucleus	other
CTNNA1	catenin (cadherin-associated protein), alpha 1, 102kDa	ENSBTAG00000014182	59.417	Plasma Membrane	other
SUMO2	small ubiquitin-like modifier 2	ENSBTAG00000030169	59.373	Nucleus	enzyme
TPI1	triosephosphate isomerase 1	ENSBTAG00000019782	59.24	Cytoplasm	enzyme
SERPINB6	serpin peptidase inhibitor, clade B (ovalbumin), member 6	ENSBTAG00000025280	58.917	Cytoplasm	other
SRSF1	serine/arginine-rich splicing factor 1	ENSBTAG00000014766	58.708	Nucleus	other
HIST1H2AM	histone cluster 1, H2am	ENSBTAG00000031758	58.669	Other	other
TMED7	transmembrane emp24 protein transport domain containing 7	ENSBTAG00000035030	58.287	Cytoplasm	transporter
CD81	CD81 molecule	ENSBTAG00000047495	57.924	Plasma Membrane	other
HIST1H4J	histone cluster 1, H4j	ENSBTAG00000040277	57.765	Nucleus	other
PDIA4	protein disulfide isomerase family A, member 4	ENSBTAG00000017143	57.643	Cytoplasm	enzyme
RPN2	ribophorin II	ENSBTAG00000014648	57.638	Cytoplasm	enzyme
ANXA4	annexin A4	ENSBTAG00000001105	57.486	Plasma Membrane	other
MDH1	malate dehydrogenase 1, NAD (soluble)	ENSBTAG00000019295	57.267	Cytoplasm	enzyme
RPL15	ribosomal protein L15	ENSBTAG00000033080	57.265	Cytoplasm	other
CMPK1	cytidine monophosphate (UMP-CMP) kinase 1, cytosolic	ENSBTAG00000019956	56.954	Nucleus	kinase
RAB11A	RAB11A, member RAS oncogene family	ENSBTAG00000018959	56.841	Cytoplasm	enzyme
LDHB	lactate dehydrogenase B	ENSBTAG00000019603	56.839	Cytoplasm	enzyme
PSMB8	proteasome (prosome, macropain) subunit, beta type, 8	ENSBTAG00000003039	56.415	Cytoplasm	peptidase
ETHE1	ethylmalonic encephalopathy 1	ENSBTAG00000004379	56.259	Cytoplasm	enzyme
EIF1AX	eukaryotic translation initiation factor 1A, X-linked	ENSBTAG00000017633	55.968	Cytoplasm	translation regulator
SLC16A1	solute carrier family 16 (monocarboxylate transporter), member 1	ENSBTAG00000015107	55.964	Plasma Membrane	transporter
CALML4	calmodulin-like 4	ENSBTAG00000025822	55.801	Other	other
PSMB1	proteasome (prosome, macropain) subunit, beta type, 1	ENSBTAG00000007685	55.735	Cytoplasm	peptidase
GDI2	GDP dissociation inhibitor 2	ENSBTAG00000005316	55.7	Cytoplasm	other
RTN4	reticulon 4	ENSBTAG00000011104	55.59	Cytoplasm	other
PDLIM1	PDZ and LIM domain 1	ENSBTAG00000011182	55.352	Cytoplasm	transcription regulator
CAPRIN1	cell cycle associated protein 1	ENSBTAG00000016744	55.276	Plasma Membrane	other
DYNLL1	dynein, light chain, LC8-type 1	ENSBTAG00000024605	55.186	Cytoplasm	other
SLC26A3	solute carrier family 26 (anion exchanger), member 3	ENSBTAG00000015547	55.017	Plasma Membrane	transporter
CTSB	cathepsin B	ENSBTAG00000012442	54.884	Cytoplasm	peptidase
TPM3	tropomyosin 3	ENSBTAG00000033217	54.558	Cytoplasm	other
HPGD	hydroxyprostaglandin dehydrogenase 15-(NAD)	ENSBTAG00000025942	54.542	Cytoplasm	enzyme
ALDOB	aldolase B, fructose-bisphosphate	ENSBTAG00000015358	54.336	Cytoplasm	enzyme
GNB1	guanine nucleotide binding protein (G protein), beta polypeptide 1	ENSBTAG00000000215	54.328	Plasma Membrane	enzyme
TRA2B	transformer 2 beta homolog (Drosophila)	ENSBTAG00000001697	53.98	Nucleus	other
HMGN1	high mobility group nucleosome binding domain 1	ENSBTAG00000018768	53.978	Nucleus	transcription regulator
WARS	tryptophanyl-tRNA synthetase	ENSBTAG00000004679	53.914	Cytoplasm	enzyme
ATP5F1	ATP synthase, H+ transporting, mitochondrial Fo complex, subunit B1	ENSBTAG00000006441	53.504	Cytoplasm	transporter
STAT1	signal transducer and activator of transcription 1, 91kDa	ENSBTAG00000007867	53.312	Nucleus	transcription regulator
COX5B	cytochrome c oxidase subunit Vb	ENSBTAG00000018542	53.179	Cytoplasm	enzyme
UBD	ubiquitin D	ENSBTAG00000027246	52.611	Nucleus	other
BZW2	basic leucine zipper and W2 domains 2	ENSBTAG00000014262	52.465	Cytoplasm	translation regulator
VCP	valosin containing protein	ENSBTAG00000015000	52.199	Cytoplasm	enzyme
EIF3H	eukaryotic translation initiation factor 3, subunit H	ENSBTAG00000014032	52.192	Cytoplasm	other
PKM	pyruvate kinase, muscle	ENSBTAG00000001601	52.152	Cytoplasm	kinase
DNAJC3	DnaJ (Hsp40) homolog, subfamily C, member 3	ENSBTAG00000012065	52.149	Cytoplasm	other
NET1	neuroepithelial cell transforming 1	ENSBTAG00000007648	51.982	Nucleus	other
SUCLG1	succinate-CoA ligase, alpha subunit	ENSBTAG00000006075	51.903	Cytoplasm	enzyme
C7	complement component 7	ENSBTAG00000011766	51.808	Extracellular Space	other
SBDS	Shwachman-Bodian-Diamond syndrome	ENSBTAG00000004051	51.762	Nucleus	other
CXCL14	chemokine (C-X-C motif) ligand 14	ENSBTAG00000006694	51.583	Extracellular Space	cytokine
CHP2	calcineurin-like EF-hand protein 2	ENSBTAG00000012541	51.577	Cytoplasm	other
PPP2CA	protein phosphatase 2, catalytic subunit, alpha isozyme	ENSBTAG00000000469	51.245	Cytoplasm	phosphatase
HNRNPK	heterogeneous nuclear ribonucleoprotein K	ENSBTAG00000021131	51.21	Nucleus	other
APOE	apolipoprotein E	ENSBTAG00000010123	51.193	Extracellular Space	transporter
CCDC80	coiled-coil domain containing 80	ENSBTAG00000010793	51.16	Nucleus	other
SERPING1	serpin peptidase inhibitor, clade G (C1 inhibitor), member 1	ENSBTAG00000016267	50.999	Extracellular Space	other
CHST4	carbohydrate (N-acetylglucosamine 6-O) sulfotransferase 4	ENSBTAG00000016968	50.916	Cytoplasm	enzyme
ATP5L	ATP synthase, H+ transporting, mitochondrial Fo complex, subunit G	ENSBTAG00000007332	50.852	Cytoplasm	enzyme
ATP6V1G1	ATPase, H+ transporting, lysosomal 13kDa, V1 subunit G1	ENSBTAG00000000203	50.663	Cytoplasm	transporter
UQCRB	ubiquinol-cytochrome c reductase binding protein	ENSBTAG00000001521	50.552	Cytoplasm	enzyme
SNRPD3	small nuclear ribonucleoprotein D3 polypeptide 18kDa	ENSBTAG00000021262	50.506	Nucleus	other
POSTN	periostin, osteoblast specific factor	ENSBTAG00000012409	50.455	Extracellular Space	other
ARPC5	actin related protein 2/3 complex, subunit 5, 16kDa	ENSBTAG00000045582	50.446	Cytoplasm	other
SQRDL	sulfide quinone reductase-like (yeast)	ENSBTAG00000010365	50.424	Cytoplasm	enzyme
RAP1A	RAP1A, member of RAS oncogene family	ENSBTAG00000014710	50.279	Cytoplasm	enzyme
MMADHC	methylmalonic aciduria (cobalamin deficiency) cblD type, with homocystinuria	ENSBTAG00000015962	50.097	Cytoplasm	other
SDHB	succinate dehydrogenase complex, subunit B, iron sulfur (Ip)	ENSBTAG00000008314	50.06	Cytoplasm	enzyme
VCL	vinculin	ENSBTAG00000021879	49.955	Plasma Membrane	enzyme
KDELR2	KDEL (Lys-Asp-Glu-Leu) endoplasmic reticulum protein retention receptor 2	ENSBTAG00000009237	49.695	Cytoplasm	other
UAP1	UDP-N-acetylglucosamine pyrophosphorylase 1	ENSBTAG00000010206	49.656	Nucleus	enzyme
VDAC3	voltage-dependent anion channel 3	ENSBTAG00000014068	49.509	Cytoplasm	ion channel
EIF5A	eukaryotic translation initiation factor 5A	ENSBTAG00000002018	49.339	Cytoplasm	translation regulator
PDIA6	protein disulfide isomerase family A, member 6	ENSBTAG00000001928	49.064	Cytoplasm	enzyme
PLA2G16	phospholipase A2, group XVI	ENSBTAG00000015248	48.995	Nucleus	enzyme
ECM2	extracellular matrix protein 2, female organ and adipocyte specific	ENSBTAG00000024081	48.978	Extracellular Space	other
ATP2A3	ATPase, Ca++ transporting, ubiquitous	ENSBTAG00000014806	48.869	Cytoplasm	transporter
ARF1	ADP-ribosylation factor 1	ENSBTAG00000007725	48.801	Cytoplasm	enzyme
FBLN1	fibulin 1	ENSBTAG00000012088	48.762	Extracellular Space	other
RBMX	RNA binding motif protein, X-linked	ENSBTAG00000013308	48.548	Nucleus	other
OAT	ornithine aminotransferase	ENSBTAG00000006928	48.527	Cytoplasm	enzyme
UQCRH	ubiquinol-cytochrome c reductase hinge protein	ENSBTAG00000009603	48.443	Cytoplasm	enzyme
C1GALT1	core 1 synthase, glycoprotein-N-acetylgalactosamine 3-beta-galactosyltransferase 1	ENSBTAG00000004995	48.358	Plasma Membrane	enzyme
TCN1	transcobalamin I (vitamin B12 binding protein, R binder family)	ENSBTAG00000020580	48.341	Cytoplasm	transporter
IGFBP3	insulin-like growth factor binding protein 3	ENSBTAG00000003994	48.281	Extracellular Space	other
CDH1	cadherin 1, type 1, E-cadherin (epithelial)	ENSBTAG00000015991	48.09	Plasma Membrane	other
PTEN	phosphatase and tensin homolog	ENSBTAG00000009498	47.978	Cytoplasm	phosphatase
ADD3	adducin 3 (gamma)	ENSBTAG00000003265	47.922	Cytoplasm	other
ARF6	ADP-ribosylation factor 6	ENSBTAG00000045980	47.617	Plasma Membrane	transporter
LASP1	LIM and SH3 protein 1	ENSBTAG00000030587	47.502	Cytoplasm	transporter
ELOVL6	ELOVL fatty acid elongase 6	ENSBTAG00000010564	47.389	Cytoplasm	enzyme
DEK	DEK proto-oncogene	ENSBTAG00000012865	47.381	Nucleus	transcription regulator
CCT4	chaperonin containing TCP1, subunit 4 (delta)	ENSBTAG00000004531	47.017	Cytoplasm	other
UQCRFS1	ubiquinol-cytochrome c reductase, Rieske iron-sulfur polypeptide 1	ENSBTAG00000046786	46.828	Cytoplasm	enzyme
AES	amino-terminal enhancer of split	ENSBTAG00000031363	46.694	Nucleus	transcription regulator
CCT3	chaperonin containing TCP1, subunit 3 (gamma)	ENSBTAG00000006370	46.677	Cytoplasm	other
OCIAD1	OCIA domain containing 1	ENSBTAG00000010611	46.586	Cytoplasm	other
MRFAP1	Morf4 family associated protein 1	ENSBTAG00000046936	46.58	Nucleus	other
COL6A1	collagen, type VI, alpha 1	ENSBTAG00000011802	46.56	Extracellular Space	other
PRUNE2	prune homolog 2 (Drosophila)	ENSBTAG00000012991	46.548	Other	other
QSOX1	quiescin Q6 sulfhydryl oxidase 1	ENSBTAG00000014191	46.486	Cytoplasm	enzyme
SFPQ	splicing factor proline/glutamine-rich	ENSBTAG00000016328	46.486	Nucleus	other
LCP1	lymphocyte cytosolic protein 1 (L-plastin)	ENSBTAG00000007079	46.257	Cytoplasm	other
IARS2	isoleucyl-tRNA synthetase 2, mitochondrial	ENSBTAG00000012582	46.248	Cytoplasm	enzyme
COPA	coatomer protein complex, subunit alpha	ENSBTAG00000004333	46.161	Cytoplasm	transporter
MANF	mesencephalic astrocyte-derived neurotrophic factor	ENSBTAG00000031797	46.089	Extracellular Space	other
PPA1	pyrophosphatase (inorganic) 1	ENSBTAG00000007836	46.048	Cytoplasm	enzyme
CCNI	cyclin I	ENSBTAG00000000599	45.763	Other	other
GLG1	golgi glycoprotein 1	ENSBTAG00000002303	45.753	Cytoplasm	other
ATP2B1	ATPase, Ca++ transporting, plasma membrane 1	ENSBTAG00000009552	45.718	Plasma Membrane	transporter
CD99	CD99 molecule	ENSBTAG00000008114	45.513	Plasma Membrane	other
HDLBP	high density lipoprotein binding protein	ENSBTAG00000004315	45.453	Nucleus	transporter
SNX3	sorting nexin 3	ENSBTAG00000018801	45.309	Cytoplasm	transporter
CALCOCO2	calcium binding and coiled-coil domain 2	ENSBTAG00000007935	45.181	Nucleus	other
SLC38A2	solute carrier family 38, member 2	ENSBTAG00000011105	45.155	Plasma Membrane	transporter
EIF4H	eukaryotic translation initiation factor 4H	ENSBTAG00000047249	45.112	Cytoplasm	translation regulator
KARS	lysyl-tRNA synthetase	ENSBTAG00000015677	45.06	Cytoplasm	enzyme
PFDN5	prefoldin subunit 5	ENSBTAG00000008935	44.983	Nucleus	transcription regulator
TIMP2	TIMP metallopeptidase inhibitor 2	ENSBTAG00000010899	44.967	Extracellular Space	other
RGS1	regulator of G-protein signaling 1	ENSBTAG00000021672	44.933	Plasma Membrane	other
THRSP	thyroid hormone responsive	ENSBTAG00000011666	44.885	Nucleus	other
S100A4	S100 calcium binding protein A4	ENSBTAG00000019203	44.883	Cytoplasm	other
Pdlim3	PDZ and LIM domain 3	ENSBTAG00000017183	44.855	Plasma Membrane	other
PSMB4	proteasome (prosome, macropain) subunit, beta type, 4	ENSBTAG00000021288	44.718	Cytoplasm	peptidase
EIF3G	eukaryotic translation initiation factor 3, subunit G	ENSBTAG00000002734	44.649	Cytoplasm	other
TM9SF3	transmembrane 9 superfamily member 3	ENSBTAG00000016298	44.504	Cytoplasm	transporter
ERBB2IP	erbb2 interacting protein	ENSBTAG00000000415	44.402	Plasma Membrane	other
TOP2B	topoisomerase (DNA) II beta 180kDa	ENSBTAG00000004593	44.392	Nucleus	enzyme
DAP	death-associated protein	ENSBTAG00000006346	44.354	Cytoplasm	transcription regulator
SLIRP	SRA stem-loop interacting RNA binding protein	ENSBTAG00000008135	44.319	Cytoplasm	other
CFB	complement factor B	ENSBTAG00000046158	44.219	Extracellular Space	peptidase
TLN1	talin 1	ENSBTAG00000025868	44.204	Plasma Membrane	other
WDR1	WD repeat domain 1	ENSBTAG00000013607	44.153	Extracellular Space	other
LAMP2	lysosomal-associated membrane protein 2	ENSBTAG00000007399	44.038	Plasma Membrane	enzyme
CAPNS1	calpain, small subunit 1	ENSBTAG00000014872	43.923	Cytoplasm	peptidase
SMIM14	small integral membrane protein 14	ENSBTAG00000014522	43.843	Cytoplasm	other
PGM5	phosphoglucomutase 5	ENSBTAG00000033190	43.841	Cytoplasm	enzyme
SSR1	signal sequence receptor, alpha	ENSBTAG00000022731	43.756	Cytoplasm	other
EIF3K	eukaryotic translation initiation factor 3, subunit K	ENSBTAG00000011212	43.636	Cytoplasm	translation regulator
COX6B1	cytochrome c oxidase subunit VIb polypeptide 1 (ubiquitous)	ENSBTAG00000023487	43.611	Cytoplasm	enzyme
SEPT2	septin 2	ENSBTAG00000002608	43.608	Cytoplasm	enzyme
MBD2	methyl-CpG binding domain protein 2	ENSBTAG00000037457	43.52	Nucleus	transcription regulator
PGAM1	phosphoglycerate mutase 1 (brain)	ENSBTAG00000012697	43.486	Cytoplasm	phosphatase
PSMA3	proteasome (prosome, macropain) subunit, alpha type, 3	ENSBTAG00000002808	43.476	Cytoplasm	peptidase
FKBP1A	FK506 binding protein 1A, 12kDa	ENSBTAG00000008303	43.466	Cytoplasm	enzyme
IDH2	isocitrate dehydrogenase 2 (NADP+), mitochondrial	ENSBTAG00000014093	43.242	Cytoplasm	enzyme
HIST1H2AK	histone cluster 1, H2ak	ENSBTAG00000046003	43.113	Other	other
PTRF	polymerase I and transcript release factor	ENSBTAG00000039684	43.094	Nucleus	transcription regulator
RASSF3	Ras association (RalGDS/AF-6) domain family member 3	ENSBTAG00000015646	43.06	Other	other
NDFIP1	Nedd4 family interacting protein 1	ENSBTAG00000047747	43.06	Cytoplasm	other
SEC62	SEC62 homolog (S. cerevisiae)	ENSBTAG00000039442	42.961	Cytoplasm	transporter
FAM3D	family with sequence similarity 3, member D	ENSBTAG00000023207	42.916	Extracellular Space	cytokine
UQCR11	ubiquinol-cytochrome c reductase, complex III subunit XI	ENSBTAG00000008692	42.794	Cytoplasm	enzyme
SMARCA5	SWI/SNF related, matrix associated, actin dependent regulator of chromatin, subfamily a, member 5	ENSBTAG00000003399	42.695	Nucleus	transcription regulator
HIST1H2AJ	histone cluster 1, H2aj	ENSBTAG00000031888	42.69	Nucleus	other
STMN1	stathmin 1	ENSBTAG00000013761	42.676	Cytoplasm	other
NFE2L2	nuclear factor, erythroid 2-like 2	ENSBTAG00000019255	42.674	Nucleus	transcription regulator
REXO2	RNA exonuclease 2	ENSBTAG00000005843	42.521	Cytoplasm	enzyme
CACYBP	calcyclin binding protein	ENSBTAG00000001107	42.474	Nucleus	other
CAST	calpastatin	ENSBTAG00000000874	42.419	Cytoplasm	peptidase
HIST1H4I	histone cluster 1, H4i	ENSBTAG00000024178	42.335	Nucleus	other
HNRNPC	heterogeneous nuclear ribonucleoprotein C (C1/C2)	ENSBTAG00000011396	42.251	Nucleus	other
COX7A2L	cytochrome c oxidase subunit VIIa polypeptide 2 like	ENSBTAG00000000705	42.226	Cytoplasm	enzyme
JAK1	Janus kinase 1	ENSBTAG00000003147	42.22	Cytoplasm	kinase
RPL23A	ribosomal protein L23a	ENSBTAG00000046394	42.179	Other	other
ARL1	ADP-ribosylation factor-like 1	ENSBTAG00000011883	42.168	Cytoplasm	enzyme
C1QC	complement component 1, q subcomponent, C chain	ENSBTAG00000011193	42.109	Extracellular Space	other
SLC12A2	solute carrier family 12 (sodium/potassium/chloride transporter), member 2	ENSBTAG00000009637	42.03	Plasma Membrane	transporter
MYL12A	myosin, light chain 12A, regulatory, non-sarcomeric	ENSBTAG00000026266	41.992	Cytoplasm	other
SDHD	succinate dehydrogenase complex, subunit D, integral membrane protein	ENSBTAG00000016266	41.904	Cytoplasm	enzyme
PAIP2	poly(A) binding protein interacting protein 2	ENSBTAG00000008224	41.872	Cytoplasm	translation regulator
KLF5	Kruppel-like factor 5 (intestinal)	ENSBTAG00000002129	41.848	Nucleus	transcription regulator
PARK7	parkinson protein 7	ENSBTAG00000020518	41.813	Nucleus	enzyme
ACTR2	ARP2 actin-related protein 2 homolog (yeast)	ENSBTAG00000009761	41.804	Plasma Membrane	other
TIMP3	TIMP metallopeptidase inhibitor 3	ENSBTAG00000020638	41.801	Extracellular Space	other
EHF	ets homologous factor	ENSBTAG00000017150	41.783	Nucleus	transcription regulator
TCEAL8	transcription elongation factor A (SII)-like 8	ENSBTAG00000027843	41.767	Other	other
HMGB1	high mobility group box 1	ENSBTAG00000018103	41.708	Nucleus	transcription regulator
PAM	peptidylglycine alpha-amidating monooxygenase	ENSBTAG00000012387	41.599	Plasma Membrane	enzyme
SERP1	stress-associated endoplasmic reticulum protein 1	ENSBTAG00000009104	41.447	Cytoplasm	other
ARHGAP5	Rho GTPase activating protein 5	ENSBTAG00000027024	41.311	Cytoplasm	enzyme
EIF5	eukaryotic translation initiation factor 5	ENSBTAG00000016282	41.301	Cytoplasm	translation regulator
NANS	N-acetylneuraminic acid synthase	ENSBTAG00000019023	41.251	Cytoplasm	enzyme
NDUFA6	NADH dehydrogenase (ubiquinone) 1 alpha subcomplex, 6, 14kDa	ENSBTAG00000009509	41.234	Cytoplasm	enzyme
H2AFV	H2A histone family, member V	ENSBTAG00000016975	41.153	Nucleus	other
PAFAH1B1	platelet-activating factor acetylhydrolase 1b, regulatory subunit 1 (45kDa)	ENSBTAG00000016806	40.884	Cytoplasm	enzyme
SAR1A	secretion associated, Ras related GTPase 1A	ENSBTAG00000016858	40.882	Cytoplasm	enzyme
COPB1	coatomer protein complex, subunit beta 1	ENSBTAG00000006556	40.798	Cytoplasm	transporter
COPB2	coatomer protein complex, subunit beta 2 (beta prime)	ENSBTAG00000014843	40.357	Cytoplasm	transporter
SDHA	succinate dehydrogenase complex, subunit A, flavoprotein (Fp)	ENSBTAG00000046019	40.329	Cytoplasm	enzyme
RARRES2	retinoic acid receptor responder (tazarotene induced) 2	ENSBTAG00000004215	40.327	Plasma Membrane	transmembrane receptor
IFNGR1	interferon gamma receptor 1	ENSBTAG00000012544	40.284	Plasma Membrane	transmembrane receptor
HNRNPAB	heterogeneous nuclear ribonucleoprotein A/B	ENSBTAG00000013627	40.281	Nucleus	enzyme
PGK1	phosphoglycerate kinase 1	ENSBTAG00000000894	40.264	Cytoplasm	kinase
COX5A	cytochrome c oxidase subunit Va	ENSBTAG00000017267	40.101	Cytoplasm	enzyme
STT3A	STT3A, subunit of the oligosaccharyltransferase complex (catalytic)	ENSBTAG00000007203	40.054	Plasma Membrane	enzyme
PSMA6	proteasome (prosome, macropain) subunit, alpha type, 6	ENSBTAG00000009683	39.755	Cytoplasm	peptidase
IDH1	isocitrate dehydrogenase 1 (NADP+), soluble	ENSBTAG00000020527	39.663	Cytoplasm	enzyme
SDCBP	syndecan binding protein (syntenin)	ENSBTAG00000019910	39.627	Plasma Membrane	enzyme
PHYH	phytanoyl-CoA 2-hydroxylase	ENSBTAG00000007700	39.577	Cytoplasm	enzyme
CCT2	chaperonin containing TCP1, subunit 2 (beta)	ENSBTAG00000019156	39.498	Cytoplasm	kinase
ERP44	endoplasmic reticulum protein 44	ENSBTAG00000009804	39.484	Cytoplasm	enzyme
IL6ST	interleukin 6 signal transducer	ENSBTAG00000017745	39.454	Plasma Membrane	transmembrane receptor
FABP3	fatty acid binding protein 3, muscle and heart	ENSBTAG00000016819	39.435	Cytoplasm	transporter
HNRNPM	heterogeneous nuclear ribonucleoprotein M	ENSBTAG00000021039	39.414	Nucleus	other
MPC1	mitochondrial pyruvate carrier 1	ENSBTAG00000027879	39.406	Cytoplasm	other
CAPZA2	capping protein (actin filament) muscle Z-line, alpha 2	ENSBTAG00000004072	39.381	Cytoplasm	other
SEC61B	Sec61 beta subunit	ENSBTAG00000002457	39.37	Cytoplasm	transporter
GNG5	guanine nucleotide binding protein (G protein), gamma 5	ENSBTAG00000008122	39.341	Plasma Membrane	other
DAZAP2	DAZ associated protein 2	ENSBTAG00000004349	39.27	Nucleus	other
RAB10	RAB10, member RAS oncogene family	ENSBTAG00000000985	39.259	Cytoplasm	enzyme
SPPL2A	signal peptide peptidase like 2A	ENSBTAG00000011831	39.199	Plasma Membrane	peptidase
CFL2	cofilin 2 (muscle)	ENSBTAG00000015053	38.961	Extracellular Space	other
CD44	CD44 molecule (Indian blood group)	ENSBTAG00000011578	38.955	Plasma Membrane	enzyme
ZRANB2	zinc finger, RAN-binding domain containing 2	ENSBTAG00000002627	38.849	Nucleus	transcription regulator
HERPUD1	homocysteine-inducible, endoplasmic reticulum stress-inducible, ubiquitin-like domain member 1	ENSBTAG00000016896	38.818	Cytoplasm	other
WSB1	WD repeat and SOCS box containing 1	ENSBTAG00000005008	38.684	Other	other
NUCB1	nucleobindin 1	ENSBTAG00000002378	38.678	Cytoplasm	other
PPP1CC	protein phosphatase 1, catalytic subunit, gamma isozyme	ENSBTAG00000011198	38.596	Nucleus	phosphatase
CAP1	CAP, adenylate cyclase-associated protein 1 (yeast)	ENSBTAG00000013363	38.593	Plasma Membrane	other
FAM204A	family with sequence similarity 204, member A	ENSBTAG00000005057	38.42	Other	other
RPN1	ribophorin I	ENSBTAG00000005191	38.384	Cytoplasm	enzyme
TALDO1	transaldolase 1	ENSBTAG00000010336	38.374	Cytoplasm	enzyme
PCK1	phosphoenolpyruvate carboxykinase 1 (soluble)	ENSBTAG00000001936	38.253	Cytoplasm	kinase
CYB5A	cytochrome b5 type A (microsomal)	ENSBTAG00000012012	38.244	Cytoplasm	enzyme
PSMA1	proteasome (prosome, macropain) subunit, alpha type, 1	ENSBTAG00000006564	38.215	Cytoplasm	peptidase
HSPA9	heat shock 70kDa protein 9 (mortalin)	ENSBTAG00000011419	38.148	Cytoplasm	other
SON	SON DNA binding protein	ENSBTAG00000008482	38.087	Nucleus	other
HIST1H2BD	histone cluster 1, H2bd	ENSBTAG00000031778	38.075	Nucleus	other
CMTM6	CKLF-like MARVEL transmembrane domain containing 6	ENSBTAG00000019526	38.01	Extracellular Space	cytokine
OSTC	oligosaccharyltransferase complex subunit (non-catalytic)	ENSBTAG00000011611	37.977	Cytoplasm	enzyme
SP3	Sp3 transcription factor	ENSBTAG00000000176	37.765	Nucleus	transcription regulator
CLSTN1	calsyntenin 1	ENSBTAG00000011823	37.764	Plasma Membrane	other
ACSS2	acyl-CoA synthetase short-chain family member 2	ENSBTAG00000013303	37.598	Cytoplasm	enzyme
HEPACAM2	HEPACAM family member 2	ENSBTAG00000012456	37.582	Cytoplasm	other
NUCB2	nucleobindin 2	ENSBTAG00000017468	37.569	Nucleus	other
SRSF6	serine/arginine-rich splicing factor 6	ENSBTAG00000008527	37.568	Nucleus	other
CHCHD2	coiled-coil-helix-coiled-coil-helix domain containing 2	ENSBTAG00000040295	37.551	Cytoplasm	other
YWHAH	tyrosine 3-monooxygenase/tryptophan 5-monooxygenase activation protein, eta	ENSBTAG00000031134	37.455	Cytoplasm	transcription regulator
PCBP2	poly(rC) binding protein 2	ENSBTAG00000020757	37.451	Nucleus	other
ARPC4	actin related protein 2/3 complex, subunit 4, 20kDa	ENSBTAG00000007964	37.422	Cytoplasm	other
ALDH1A1	aldehyde dehydrogenase 1 family, member A1	ENSBTAG00000008103	37.343	Cytoplasm	enzyme
TBL1XR1	transducin (beta)-like 1 X-linked receptor 1	ENSBTAG00000021910	37.314	Nucleus	transcription regulator
FASN	fatty acid synthase	ENSBTAG00000015980	37.312	Cytoplasm	enzyme
LPP	LIM domain containing preferred translocation partner in lipoma	ENSBTAG00000044001	37.218	Nucleus	other
SEMA3C	sema domain, immunoglobulin domain (Ig), short basic domain, secreted, (semaphorin) 3C	ENSBTAG00000006138	37.198	Extracellular Space	other
EPRS	glutamyl-prolyl-tRNA synthetase	ENSBTAG00000006898	37.144	Cytoplasm	enzyme
POMP	proteasome maturation protein	ENSBTAG00000014024	37.138	Nucleus	other
CLINT1	clathrin interactor 1	ENSBTAG00000016199	37.137	Cytoplasm	other
SRSF2	serine/arginine-rich splicing factor 2	ENSBTAG00000018258	37.088	Nucleus	transcription regulator
BCLAF1	BCL2-associated transcription factor 1	ENSBTAG00000007802	37.007	Nucleus	transcription regulator
G3bp2	GTPase activating protein (SH3 domain) binding protein 2	ENSBTAG00000014041	36.997	Cytoplasm	other
STAT3	signal transducer and activator of transcription 3 (acute-phase response factor)	ENSBTAG00000021523	36.971	Nucleus	transcription regulator
TCEA1	transcription elongation factor A (SII), 1	ENSBTAG00000003460	36.903	Nucleus	transcription regulator
IVNS1ABP	influenza virus NS1A binding protein	ENSBTAG00000014249	36.901	Nucleus	other
DDX6	DEAD (Asp-Glu-Ala-Asp) box helicase 6	ENSBTAG00000009067	36.886	Nucleus	enzyme
RPL21	ribosomal protein L21	ENSBTAG00000001648	36.837	Cytoplasm	other
SCP2	sterol carrier protein 2	ENSBTAG00000003746	36.736	Cytoplasm	transporter
B4GALT4	UDP-Gal:betaGlcNAc beta 1,4- galactosyltransferase, polypeptide 4	ENSBTAG00000001390	36.707	Cytoplasm	enzyme
TMED9	transmembrane emp24 protein transport domain containing 9	ENSBTAG00000001394	36.637	Cytoplasm	transporter
ROCK2	Rho-associated, coiled-coil containing protein kinase 2	ENSBTAG00000005847	36.636	Cytoplasm	kinase
ANTXR2	anthrax toxin receptor 2	ENSBTAG00000014324	36.501	Plasma Membrane	transmembrane receptor
ATOX1	antioxidant 1 copper chaperone	ENSBTAG00000008340	36.5	Cytoplasm	transporter
TUBB4B	tubulin, beta 4B class IVb	ENSBTAG00000025274	36.496	Cytoplasm	other
CISD1	CDGSH iron sulfur domain 1	ENSBTAG00000003634	36.408	Cytoplasm	other
PDE5A	phosphodiesterase 5A, cGMP-specific	ENSBTAG00000024888	36.292	Cytoplasm	enzyme
EIF1	eukaryotic translation initiation factor 1	ENSBTAG00000002282	36.289	Cytoplasm	translation regulator
NUCKS1	nuclear casein kinase and cyclin-dependent kinase substrate 1	ENSBTAG00000008001	36.218	Nucleus	kinase
TMPRSS2	transmembrane protease, serine 2	ENSBTAG00000009132	36.199	Plasma Membrane	peptidase
EDEM3	ER degradation enhancer, mannosidase alpha-like 3	ENSBTAG00000019264	36.186	Cytoplasm	enzyme
PCNP	PEST proteolytic signal containing nuclear protein	ENSBTAG00000015069	36.151	Nucleus	other
ZC3H11A	zinc finger CCCH-type containing 11A	ENSBTAG00000017352	36.139	Nucleus	other
TNFRSF21	tumor necrosis factor receptor superfamily, member 21	ENSBTAG00000020054	36.133	Plasma Membrane	transmembrane receptor
SMEK2	SMEK homolog 2, suppressor of mek1 (Dictyostelium)	ENSBTAG00000000545	36.088	Nucleus	other
LPL	lipoprotein lipase	ENSBTAG00000012855	36.087	Cytoplasm	enzyme
HNRNPA2B1	heterogeneous nuclear ribonucleoprotein A2/B1	ENSBTAG00000005726	36.053	Nucleus	other
CLIC4	chloride intracellular channel 4	ENSBTAG00000009470	36.05	Plasma Membrane	ion channel
RPS26	ribosomal protein S26	ENSBTAG00000038896	36.039	Cytoplasm	other
STK17B	serine/threonine kinase 17b	ENSBTAG00000013196	36.013	Nucleus	kinase
KLF4	Kruppel-like factor 4 (gut)	ENSBTAG00000020355	35.946	Nucleus	transcription regulator
ZNF706	zinc finger protein 706	ENSBTAG00000008054	35.917	Other	other
PAK2	p21 protein (Cdc42/Rac)-activated kinase 2	ENSBTAG00000047856	35.869	Cytoplasm	kinase
FLNB	filamin B, beta	ENSBTAG00000022004	35.846	Cytoplasm	other
C9	complement component 9	ENSBTAG00000016149	35.783	Extracellular Space	other
SPTAN1	spectrin, alpha, non-erythrocytic 1	ENSBTAG00000015327	35.755	Plasma Membrane	other
Cox6c	cytochrome c oxidase subunit VIc	ENSBTAG00000014130	35.701	Cytoplasm	enzyme
SERINC1	serine incorporator 1	ENSBTAG00000000019	35.697	Plasma Membrane	transporter
RNF11	ring finger protein 11	ENSBTAG00000012996	35.697	Cytoplasm	enzyme
CTSC	cathepsin C	ENSBTAG00000011100	35.654	Cytoplasm	peptidase
DEGS1	delta(4)-desaturase, sphingolipid 1	ENSBTAG00000012705	35.613	Plasma Membrane	enzyme
PTBP1	polypyrimidine tract binding protein 1	ENSBTAG00000045828	35.604	Nucleus	enzyme
BPNT1	3'(2'), 5'-bisphosphate nucleotidase 1	ENSBTAG00000004064	35.579	Nucleus	phosphatase
MAT2A	methionine adenosyltransferase II, alpha	ENSBTAG00000020873	35.559	Cytoplasm	enzyme
CCPG1	cell cycle progression 1	ENSBTAG00000012741	35.524	Other	other
SYNPO2	synaptopodin 2	ENSBTAG00000006434	35.494	Cytoplasm	other
HIST1H2BO	histone cluster 1, H2bo	ENSBTAG00000038025	35.469	Nucleus	other
EDF1	endothelial differentiation-related factor 1	ENSBTAG00000030302	35.461	Nucleus	transcription regulator
NCKAP1	NCK-associated protein 1	ENSBTAG00000033662	35.461	Plasma Membrane	other
SCARB2	scavenger receptor class B, member 2	ENSBTAG00000010956	35.454	Plasma Membrane	other
MOB1A	MOB kinase activator 1A	ENSBTAG00000006259	35.437	Plasma Membrane	other
TWF1	twinfilin actin-binding protein 1	ENSBTAG00000020938	35.413	Cytoplasm	kinase
HINT1	histidine triad nucleotide binding protein 1	ENSBTAG00000010959	35.397	Nucleus	enzyme
YWHAZ	tyrosine 3-monooxygenase/tryptophan 5-monooxygenase activation protein, zeta	ENSBTAG00000000236	35.391	Cytoplasm	enzyme
EIF2S2	eukaryotic translation initiation factor 2, subunit 2 beta, 38kDa	ENSBTAG00000005969	35.361	Cytoplasm	translation regulator
B3GALT5	UDP-Gal:betaGlcNAc beta 1,3-galactosyltransferase, polypeptide 5	ENSBTAG00000023407	35.351	Cytoplasm	enzyme
VAPA	VAMP (vesicle-associated membrane protein)-associated protein A, 33kDa	ENSBTAG00000017279	35.303	Plasma Membrane	other
HNRNPL	heterogeneous nuclear ribonucleoprotein L	ENSBTAG00000001055	35.282	Nucleus	other
ACTN1	actinin, alpha 1	ENSBTAG00000018255	35.278	Cytoplasm	transcription regulator
PSMB7	proteasome (prosome, macropain) subunit, beta type, 7	ENSBTAG00000003067	35.25	Cytoplasm	peptidase
NDUFB1	NADH dehydrogenase (ubiquinone) 1 beta subcomplex, 1, 7kDa	ENSBTAG00000015156	35.25	Cytoplasm	enzyme
ACTN4	actinin, alpha 4	ENSBTAG00000011215	35.215	Cytoplasm	transcription regulator
CALU	calumenin	ENSBTAG00000016481	35.179	Cytoplasm	other
GABARAPL2	GABA(A) receptor-associated protein-like 2	ENSBTAG00000006550	35.054	Cytoplasm	other
AQP1	aquaporin 1 (Colton blood group)	ENSBTAG00000000745	35.005	Plasma Membrane	transporter
NCL	nucleolin	ENSBTAG00000026909	35	Nucleus	other
PSMB2	proteasome (prosome, macropain) subunit, beta type, 2	ENSBTAG00000002377	34.972	Cytoplasm	peptidase
COX14	COX14 cytochrome c oxidase assembly factor	ENSBTAG00000000808	34.949	Cytoplasm	other
TAX1BP1	Tax1 (human T-cell leukemia virus type I) binding protein 1	ENSBTAG00000019020	34.873	Cytoplasm	other
CS	citrate synthase	ENSBTAG00000004371	34.865	Cytoplasm	enzyme
H2AFZ	H2A histone family, member Z	ENSBTAG00000004428	34.791	Nucleus	other
DUSP1	dual specificity phosphatase 1	ENSBTAG00000013863	34.756	Nucleus	phosphatase
LMNA	lamin A/C	ENSBTAG00000017574	34.69	Nucleus	other
ASIP	agouti signaling protein	ENSBTAG00000034077	34.69	Extracellular Space	other
MSMO1	methylsterol monooxygenase 1	ENSBTAG00000003068	34.681	Cytoplasm	enzyme
FNBP1	formin binding protein 1	ENSBTAG00000020313	34.661	Nucleus	enzyme
TCP1	t-complex 1	ENSBTAG00000002829	34.659	Cytoplasm	other
STT3B	STT3B, subunit of the oligosaccharyltransferase complex (catalytic)	ENSBTAG00000007438	34.601	Cytoplasm	enzyme
PNISR	PNN-interacting serine/arginine-rich protein	ENSBTAG00000019730	34.535	Nucleus	other
SLMAP	sarcolemma associated protein	ENSBTAG00000021164	34.492	Plasma Membrane	other
NDUFS2	NADH dehydrogenase (ubiquinone) Fe-S protein 2, 49kDa (NADH-coenzyme Q reductase)	ENSBTAG00000002203	34.381	Cytoplasm	enzyme
COX17	COX17 cytochrome c oxidase copper chaperone	ENSBTAG00000002182	34.369	Cytoplasm	enzyme
THRAP3	thyroid hormone receptor associated protein 3	ENSBTAG00000024095	34.316	Nucleus	transcription regulator
IQGAP2	IQ motif containing GTPase activating protein 2	ENSBTAG00000000897	34.183	Cytoplasm	other
CYC1	cytochrome c-1	ENSBTAG00000012232	34.176	Cytoplasm	enzyme
PA2G4	proliferation-associated 2G4, 38kDa	ENSBTAG00000010451	34.174	Nucleus	transcription regulator
SQSTM1	sequestosome 1	ENSBTAG00000015591	34.147	Cytoplasm	transcription regulator
HNRNPR	heterogeneous nuclear ribonucleoprotein R	ENSBTAG00000016578	34.135	Nucleus	other
PSMB3	proteasome (prosome, macropain) subunit, beta type, 3	ENSBTAG00000003830	34.119	Cytoplasm	peptidase
PDCD4	programmed cell death 4 (neoplastic transformation inhibitor)	ENSBTAG00000019434	34.095	Nucleus	other
TMEM14C	transmembrane protein 14C	ENSBTAG00000005808	34.019	Plasma Membrane	other
CTSD	cathepsin D	ENSBTAG00000007622	33.963	Cytoplasm	peptidase
GINM1	glycoprotein integral membrane 1	ENSBTAG00000000880	33.932	Cytoplasm	other
MT-ND6	NADH dehydrogenase, subunit 6 (complex I)	ENSBTAG00000043546	33.929	Cytoplasm	enzyme
TXNL1	thioredoxin-like 1	ENSBTAG00000015731	33.925	Cytoplasm	enzyme
UGP2	UDP-glucose pyrophosphorylase 2	ENSBTAG00000000111	33.923	Cytoplasm	enzyme
PSMC2	proteasome (prosome, macropain) 26S subunit, ATPase, 2	ENSBTAG00000046712	33.904	Nucleus	peptidase
CAT	catalase	ENSBTAG00000020980	33.833	Cytoplasm	enzyme
SMIM7	small integral membrane protein 7	ENSBTAG00000013613	33.819	Other	other
DCTN2	dynactin 2 (p50)	ENSBTAG00000010624	33.665	Cytoplasm	other
ISCU	iron-sulfur cluster assembly enzyme	ENSBTAG00000011787	33.665	Other	other
Sult1a1	sulfotransferase family 1A, phenol-preferring, member 1	ENSBTAG00000008635	33.619	Cytoplasm	enzyme
RAD21	RAD21 homolog (S. pombe)	ENSBTAG00000007303	33.582	Nucleus	other
ZNF644	zinc finger protein 644	ENSBTAG00000011200	33.572	Nucleus	other
C6orf62	chromosome 6 open reading frame 62	ENSBTAG00000020496	33.558	Other	other
UTRN	utrophin	ENSBTAG00000009665	33.531	Plasma Membrane	transmembrane receptor
CFH	complement factor H	ENSBTAG00000039995	33.527	Extracellular Space	other
EMP1	epithelial membrane protein 1	ENSBTAG00000036078	33.501	Plasma Membrane	other
PI16	peptidase inhibitor 16	ENSBTAG00000002092	33.489	Extracellular Space	other
PDHB	pyruvate dehydrogenase (lipoamide) beta	ENSBTAG00000021724	33.424	Cytoplasm	enzyme
FERMT2	fermitin family member 2	ENSBTAG00000014501	33.409	Cytoplasm	other
CSRP2	cysteine and glycine-rich protein 2	ENSBTAG00000013406	33.396	Nucleus	other
KPNB1	karyopherin (importin) beta 1	ENSBTAG00000006586	33.387	Nucleus	transporter
ARRDC3	arrestin domain containing 3	ENSBTAG00000007116	33.321	Plasma Membrane	other
ANXA1	annexin A1	ENSBTAG00000015978	33.283	Plasma Membrane	enzyme
EIF3D	eukaryotic translation initiation factor 3, subunit D	ENSBTAG00000001988	33.272	Cytoplasm	other
TRAM1	translocation associated membrane protein 1	ENSBTAG00000007562	33.262	Cytoplasm	other
MBNL1	muscleblind-like splicing regulator 1	ENSBTAG00000004564	33.24	Nucleus	other
SERINC3	serine incorporator 3	ENSBTAG00000002187	33.239	Cytoplasm	transporter
CAB39	calcium binding protein 39	ENSBTAG00000040055	33.17	Cytoplasm	enzyme
TUBA1A	tubulin, alpha 1a	ENSBTAG00000001489	33.114	Cytoplasm	other
DHX15	DEAH (Asp-Glu-Ala-His) box helicase 15	ENSBTAG00000008896	33.103	Nucleus	enzyme
ATP6AP2	ATPase, H+ transporting, lysosomal accessory protein 2	ENSBTAG00000017801	33.024	Cytoplasm	transporter
IGFBP4	insulin-like growth factor binding protein 4	ENSBTAG00000008611	32.971	Extracellular Space	other
GOLPH3L	golgi phosphoprotein 3-like	ENSBTAG00000020357	32.936	Cytoplasm	other
ATP5D	ATP synthase, H+ transporting, mitochondrial F1 complex, delta subunit	ENSBTAG00000000550	32.917	Cytoplasm	transporter
SPCS2	signal peptidase complex subunit 2 homolog (S. cerevisiae)	ENSBTAG00000006644	32.907	Cytoplasm	other
DSG2	desmoglein 2	ENSBTAG00000021923	32.904	Plasma Membrane	other
C8orf4	chromosome 8 open reading frame 4	ENSBTAG00000033304	32.778	Other	other
MPP1	membrane protein, palmitoylated 1, 55kDa	ENSBTAG00000013046	32.669	Plasma Membrane	kinase
YWHAG	tyrosine 3-monooxygenase/tryptophan 5-monooxygenase activation protein, gamma	ENSBTAG00000004077	32.608	Cytoplasm	other
GHITM	growth hormone inducible transmembrane protein	ENSBTAG00000032829	32.581	Cytoplasm	other
NDUFA13	NADH dehydrogenase (ubiquinone) 1 alpha subcomplex, 13	ENSBTAG00000007812	32.579	Cytoplasm	enzyme
SERPINH1	serpin peptidase inhibitor, clade H (heat shock protein 47), member 1, (collagen binding protein 1)	ENSBTAG00000001027	32.578	Extracellular Space	other
TMPO	thymopoietin	ENSBTAG00000004240	32.578	Nucleus	other
MARCKS	myristoylated alanine-rich protein kinase C substrate	ENSBTAG00000002082	32.568	Plasma Membrane	other
NDUFC2	NADH dehydrogenase (ubiquinone) 1, subcomplex unknown, 2, 14.5kDa	ENSBTAG00000018188	32.505	Cytoplasm	enzyme
EIF3A	eukaryotic translation initiation factor 3, subunit A	ENSBTAG00000002528	32.441	Cytoplasm	other
PERP	PERP, TP53 apoptosis effector	ENSBTAG00000020097	32.439	Plasma Membrane	other
CORO1A	coronin, actin binding protein, 1A	ENSBTAG00000008631	32.404	Cytoplasm	other
OCIAD2	OCIA domain containing 2	ENSBTAG00000001839	32.332	Cytoplasm	other
Cyb5r3	cytochrome b5 reductase 3	ENSBTAG00000016516	32.161	Other	enzyme
ACAT1	acetyl-CoA acetyltransferase 1	ENSBTAG00000012885	32.11	Cytoplasm	enzyme
GJA1	gap junction protein, alpha 1, 43kDa	ENSBTAG00000001835	32.104	Plasma Membrane	transporter
DHX9	DEAH (Asp-Glu-Ala-His) box helicase 9	ENSBTAG00000019821	32.044	Nucleus	enzyme
DDX39B	DEAD (Asp-Glu-Ala-Asp) box polypeptide 39B	ENSBTAG00000014490	32.013	Nucleus	enzyme
ATP6V0E1	ATPase, H+ transporting, lysosomal 9kDa, V0 subunit e1	ENSBTAG00000015100	31.977	Cytoplasm	transporter
PDXDC1	pyridoxal-dependent decarboxylase domain containing 1	ENSBTAG00000004801	31.956	Cytoplasm	other
TMEM59	transmembrane protein 59	ENSBTAG00000009526	31.923	Plasma Membrane	peptidase
PPP4R2	protein phosphatase 4, regulatory subunit 2	ENSBTAG00000002147	31.77	Cytoplasm	other
C3	complement component 3	ENSBTAG00000017280	31.717	Extracellular Space	peptidase
ANXA7	annexin A7	ENSBTAG00000020218	31.687	Plasma Membrane	ion channel
NCOA4	nuclear receptor coactivator 4	ENSBTAG00000019565	31.652	Nucleus	transcription regulator
CYB5B	cytochrome b5 type B (outer mitochondrial membrane)	ENSBTAG00000002412	31.635	Cytoplasm	enzyme
BANF1	barrier to autointegration factor 1	ENSBTAG00000031875	31.617	Nucleus	other
CIB1	calcium and integrin binding 1 (calmyrin)	ENSBTAG00000021275	31.555	Nucleus	other
CHPT1	choline phosphotransferase 1	ENSBTAG00000002490	31.521	Cytoplasm	enzyme
NDUFB10	NADH dehydrogenase (ubiquinone) 1 beta subcomplex, 10, 22kDa	ENSBTAG00000009534	31.505	Cytoplasm	enzyme
SESN3	sestrin 3	ENSBTAG00000004034	31.499	Extracellular Space	other
CTSH	cathepsin H	ENSBTAG00000010992	31.489	Cytoplasm	peptidase
PNP	purine nucleoside phosphorylase	ENSBTAG00000012317	31.456	Nucleus	enzyme
UQCRC1	ubiquinol-cytochrome c reductase core protein I	ENSBTAG00000019096	31.404	Cytoplasm	enzyme
ST6GALNAC6	ST6 (alpha-N-acetyl-neuraminyl-2,3-beta-galactosyl-1,3)-N-acetylgalactosaminide alpha-2,6-sialyltransferase 6	ENSBTAG00000044129	31.368	Cytoplasm	enzyme
ETF1	eukaryotic translation termination factor 1	ENSBTAG00000011415	31.332	Cytoplasm	translation regulator
HYPK	huntingtin interacting protein K	ENSBTAG00000017212	31.319	Cytoplasm	other
DDOST	dolichyl-diphosphooligosaccharide--protein glycosyltransferase subunit (non-catalytic)	ENSBTAG00000006085	31.288	Cytoplasm	enzyme
ILK	integrin-linked kinase	ENSBTAG00000000696	31.269	Plasma Membrane	kinase
NDUFA10	NADH dehydrogenase (ubiquinone) 1 alpha subcomplex, 10, 42kDa	ENSBTAG00000003279	31.254	Cytoplasm	transporter
OSTF1	osteoclast stimulating factor 1	ENSBTAG00000002746	31.241	Nucleus	transcription regulator
SEPW1	selenoprotein W, 1	ENSBTAG00000008203	31.238	Cytoplasm	enzyme
HSD17B11	hydroxysteroid (17-beta) dehydrogenase 11	ENSBTAG00000006307	31.234	Cytoplasm	enzyme
PVRL3	poliovirus receptor-related 3	ENSBTAG00000013769	31.221	Plasma Membrane	other
HIST1H3D	histone cluster 1, H3d	ENSBTAG00000031717	31.217	Nucleus	other
NDUFB6	NADH dehydrogenase (ubiquinone) 1 beta subcomplex, 6, 17kDa	ENSBTAG00000005907	31.199	Cytoplasm	enzyme
GNAI3	guanine nucleotide binding protein (G protein), alpha inhibiting activity polypeptide 3	ENSBTAG00000013016	31.189	Cytoplasm	enzyme
AZIN1	antizyme inhibitor 1	ENSBTAG00000007943	31.147	Cytoplasm	enzyme
MRPS33	mitochondrial ribosomal protein S33	ENSBTAG00000005285	31.128	Cytoplasm	other
SOD1	superoxide dismutase 1, soluble	ENSBTAG00000018854	31.114	Cytoplasm	enzyme
PAWR	PRKC, apoptosis, WT1, regulator	ENSBTAG00000043949	31.099	Nucleus	transcription regulator
CLTB	clathrin, light chain B	ENSBTAG00000010740	31.083	Plasma Membrane	other
PLP2	proteolipid protein 2 (colonic epithelium-enriched)	ENSBTAG00000016093	31.08	Cytoplasm	transporter
CAPZB	capping protein (actin filament) muscle Z-line, beta	ENSBTAG00000004554	31.045	Cytoplasm	other
CSNK1A1	casein kinase 1, alpha 1	ENSBTAG00000005326	31.002	Cytoplasm	kinase
HIST1H2AG	histone cluster 1, H2ag	ENSBTAG00000024183	31.001	Other	other
CCND2	cyclin D2	ENSBTAG00000016649	30.987	Nucleus	other
AHCY	adenosylhomocysteinase	ENSBTAG00000018101	30.964	Cytoplasm	enzyme
SRSF3	serine/arginine-rich splicing factor 3	ENSBTAG00000040006	30.918	Nucleus	other
EIF3C	eukaryotic translation initiation factor 3, subunit C	ENSBTAG00000006543	30.909	Other	translation regulator
PRPF8	pre-mRNA processing factor 8	ENSBTAG00000011488	30.909	Nucleus	other
HIF1A	hypoxia inducible factor 1, alpha subunit (basic helix-loop-helix transcription factor)	ENSBTAG00000020935	30.877	Nucleus	transcription regulator
PIK3R1	phosphoinositide-3-kinase, regulatory subunit 1 (alpha)	ENSBTAG00000010989	30.873	Cytoplasm	kinase
CD2AP	CD2-associated protein	ENSBTAG00000000322	30.822	Cytoplasm	other
RHOB	ras homolog family member B	ENSBTAG00000046054	30.82	Cytoplasm	enzyme
Nptn	neuroplastin	ENSBTAG00000008218	30.809	Plasma Membrane	other
NDUFB3	NADH dehydrogenase (ubiquinone) 1 beta subcomplex, 3, 12kDa	ENSBTAG00000012760	30.795	Cytoplasm	enzyme
ZNF638	zinc finger protein 638	ENSBTAG00000009242	30.791	Nucleus	other
FAM129A	family with sequence similarity 129, member A	ENSBTAG00000014548	30.769	Cytoplasm	other
RBBP7	retinoblastoma binding protein 7	ENSBTAG00000002820	30.687	Nucleus	transcription regulator
PAPOLA	poly(A) polymerase alpha	ENSBTAG00000004054	30.663	Nucleus	enzyme
IFNGR2	interferon gamma receptor 2 (interferon gamma transducer 1)	ENSBTAG00000012899	30.643	Plasma Membrane	transmembrane receptor
TIPARP	TCDD-inducible poly(ADP-ribose) polymerase	ENSBTAG00000012120	30.639	Nucleus	enzyme
PSMA4	proteasome (prosome, macropain) subunit, alpha type, 4	ENSBTAG00000014440	30.558	Cytoplasm	peptidase
TOMM7	translocase of outer mitochondrial membrane 7 homolog (yeast)	ENSBTAG00000006398	30.539	Cytoplasm	transporter
PNRC1	proline-rich nuclear receptor coactivator 1	ENSBTAG00000019110	30.489	Nucleus	other
CTSA	cathepsin A	ENSBTAG00000027337	30.451	Cytoplasm	peptidase
DPT	dermatopontin	ENSBTAG00000021211	30.37	Extracellular Space	other
NXPE4	neurexophilin and PC-esterase domain family, member 4	ENSBTAG00000005945	30.361	Extracellular Space	other
RAB14	RAB14, member RAS oncogene family	ENSBTAG00000017803	30.329	Cytoplasm	enzyme
ARPC1A	actin related protein 2/3 complex, subunit 1A, 41kDa	ENSBTAG00000004242	30.249	Extracellular Space	other
NSMCE1	non-SMC element 1 homolog (S. cerevisiae)	ENSBTAG00000002176	30.238	Nucleus	transporter
UGT2A3	UDP glucuronosyltransferase 2 family, polypeptide A3	ENSBTAG00000004040	30.172	Other	enzyme
OGT	O-linked N-acetylglucosamine (GlcNAc) transferase	ENSBTAG00000000902	30.165	Cytoplasm	enzyme
MMP2	matrix metallopeptidase 2	ENSBTAG00000019267	30.139	Extracellular Space	peptidase
ACAA2	acetyl-CoA acyltransferase 2	ENSBTAG00000002863	30.136	Cytoplasm	enzyme
ILF2	interleukin enhancer binding factor 2	ENSBTAG00000012471	30.106	Nucleus	transcription regulator
SYNE2	spectrin repeat containing, nuclear envelope 2	ENSBTAG00000025450	30.065	Nucleus	other
LDHA	lactate dehydrogenase A	ENSBTAG00000008683	30.043	Cytoplasm	enzyme
PSMA5	proteasome (prosome, macropain) subunit, alpha type, 5	ENSBTAG00000020641	30.038	Cytoplasm	peptidase
REEP5	receptor accessory protein 5	ENSBTAG00000012804	30.009	Extracellular Space	transporter
GNAQ	guanine nucleotide binding protein (G protein), q polypeptide	ENSBTAG00000009789	29.936	Plasma Membrane	enzyme
IL13RA1	interleukin 13 receptor, alpha 1	ENSBTAG00000019338	29.894	Plasma Membrane	transmembrane receptor
RALY	RALY heterogeneous nuclear ribonucleoprotein	ENSBTAG00000016524	29.844	Nucleus	other
PSEN1	presenilin 1	ENSBTAG00000011757	29.836	Plasma Membrane	peptidase
LAMA4	laminin, alpha 4	ENSBTAG00000008817	29.833	Extracellular Space	enzyme
ARPP19	cAMP-regulated phosphoprotein, 19kDa	ENSBTAG00000011022	29.815	Cytoplasm	transporter
ATP13A3	ATPase type 13A3	ENSBTAG00000013204	29.792	Extracellular Space	transporter
MTCH1	mitochondrial carrier 1	ENSBTAG00000033453	29.785	Cytoplasm	other
SDF4	stromal cell derived factor 4	ENSBTAG00000015642	29.78	Cytoplasm	other
SNRPG	small nuclear ribonucleoprotein polypeptide G	ENSBTAG00000034506	29.766	Nucleus	other
SLC25A24	solute carrier family 25 (mitochondrial carrier; phosphate carrier), member 24	ENSBTAG00000003752	29.765	Cytoplasm	transporter
PTPRJ	protein tyrosine phosphatase, receptor type, J	ENSBTAG00000024715	29.721	Plasma Membrane	phosphatase
CCT7	chaperonin containing TCP1, subunit 7 (eta)	ENSBTAG00000012756	29.706	Cytoplasm	other
TMEM258	transmembrane protein 258	ENSBTAG00000032557	29.695	Other	other
RSU1	Ras suppressor protein 1	ENSBTAG00000027446	29.694	Cytoplasm	other
LMAN1	lectin, mannose-binding, 1	ENSBTAG00000006833	29.652	Cytoplasm	other
CLEC3B	C-type lectin domain family 3, member B	ENSBTAG00000018331	29.646	Extracellular Space	other
MSN	moesin	ENSBTAG00000003418	29.627	Plasma Membrane	other
NONO	non-POU domain containing, octamer-binding	ENSBTAG00000012152	29.607	Nucleus	other
FAM96A	family with sequence similarity 96, member A	ENSBTAG00000002012	29.594	Extracellular Space	other
DSC2	desmocollin 2	ENSBTAG00000040584	29.585	Plasma Membrane	other
PFDN1	prefoldin subunit 1	ENSBTAG00000016596	29.561	Cytoplasm	transcription regulator
NDUFB5	NADH dehydrogenase (ubiquinone) 1 beta subcomplex, 5, 16kDa	ENSBTAG00000002463	29.552	Cytoplasm	enzyme
DDB1	damage-specific DNA binding protein 1, 127kDa	ENSBTAG00000021569	29.546	Nucleus	other
UBXN4	UBX domain protein 4	ENSBTAG00000015169	29.505	Extracellular Space	other
CXCL12	chemokine (C-X-C motif) ligand 12	ENSBTAG00000005077	29.467	Extracellular Space	cytokine
HNRNPUL1	heterogeneous nuclear ribonucleoprotein U-like 1	ENSBTAG00000003168	29.462	Nucleus	other
STOM	stomatin	ENSBTAG00000038375	29.457	Plasma Membrane	other
SPTSSB	serine palmitoyltransferase, small subunit B	ENSBTAG00000047250	29.449	Cytoplasm	other
PARVA	parvin, alpha	ENSBTAG00000000700	29.442	Cytoplasm	other
SMTN	smoothelin	ENSBTAG00000003100	29.394	Extracellular Space	other
TGFBI	transforming growth factor, beta-induced, 68kDa	ENSBTAG00000009513	29.384	Extracellular Space	other
ATP5G1	ATP synthase, H+ transporting, mitochondrial Fo complex, subunit C1 (subunit 9)	ENSBTAG00000018339	29.344	Cytoplasm	transporter
HIGD1A	HIG1 hypoxia inducible domain family, member 1A	ENSBTAG00000038640	29.317	Cytoplasm	other
RPL7L1	ribosomal protein L7-like 1	ENSBTAG00000018478	29.315	Cytoplasm	transcription regulator
MTDH	metadherin	ENSBTAG00000003098	29.313	Cytoplasm	transcription regulator
AGR3	anterior gradient 3	ENSBTAG00000045578	29.299	Extracellular Space	other
NDUFA1	NADH dehydrogenase (ubiquinone) 1 alpha subcomplex, 1, 7.5kDa	ENSBTAG00000006033	29.293	Cytoplasm	enzyme
ANXA3	annexin A3	ENSBTAG00000010153	29.271	Cytoplasm	enzyme
NNT	nicotinamide nucleotide transhydrogenase	ENSBTAG00000011885	29.246	Cytoplasm	enzyme
TC2N	tandem C2 domains, nuclear	ENSBTAG00000003375	29.228	Nucleus	transporter
PTPRC	protein tyrosine phosphatase, receptor type, C	ENSBTAG00000023144	29.191	Plasma Membrane	phosphatase
ITGA6	integrin, alpha 6	ENSBTAG00000017266	29.189	Plasma Membrane	transmembrane receptor
ATAD1	ATPase family, AAA domain containing 1	ENSBTAG00000000806	29.181	Other	enzyme
MYEOV2	myeloma overexpressed 2	ENSBTAG00000010910	29.092	Other	other
OXCT1	3-oxoacid CoA transferase 1	ENSBTAG00000033186	29.073	Cytoplasm	enzyme
THY1	Thy-1 cell surface antigen	ENSBTAG00000019627	29.012	Plasma Membrane	other
Rrbp1	ribosome binding protein 1	ENSBTAG00000015438	28.995	Cytoplasm	transporter
TXNDC17	thioredoxin domain containing 17	ENSBTAG00000021864	28.944	Cytoplasm	enzyme
G3BP1	GTPase activating protein (SH3 domain) binding protein 1	ENSBTAG00000020309	28.912	Nucleus	enzyme
TRIP12	thyroid hormone receptor interactor 12	ENSBTAG00000021653	28.886	Cytoplasm	enzyme
FKBP5	FK506 binding protein 5	ENSBTAG00000047502	28.83	Nucleus	enzyme
MAP4	microtubule-associated protein 4	ENSBTAG00000015839	28.769	Cytoplasm	other
EIF4G1	eukaryotic translation initiation factor 4 gamma, 1	ENSBTAG00000012881	28.757	Cytoplasm	translation regulator
WAC	WW domain containing adaptor with coiled-coil	ENSBTAG00000018263	28.737	Nucleus	other
REEP3	receptor accessory protein 3	ENSBTAG00000019755	28.708	Other	other
ATP11B	ATPase, class VI, type 11B	ENSBTAG00000000290	28.702	Plasma Membrane	transporter
TMCO1	transmembrane and coiled-coil domains 1	ENSBTAG00000010009	28.698	Cytoplasm	other
TMEM248	transmembrane protein 248	ENSBTAG00000002935	28.684	Other	other
FH	fumarate hydratase	ENSBTAG00000021688	28.651	Cytoplasm	enzyme
RAP1B	RAP1B, member of RAS oncogene family	ENSBTAG00000008967	28.641	Cytoplasm	enzyme
CRK	v-crk avian sarcoma virus CT10 oncogene homolog	ENSBTAG00000005665	28.634	Cytoplasm	other
SH3GLB1	SH3-domain GRB2-like endophilin B1	ENSBTAG00000031171	28.596	Cytoplasm	enzyme
EEF1D	eukaryotic translation elongation factor 1 delta (guanine nucleotide exchange protein)	ENSBTAG00000014643	28.593	Cytoplasm	translation regulator
AGPAT2	1-acylglycerol-3-phosphate O-acyltransferase 2	ENSBTAG00000025161	28.59	Cytoplasm	enzyme
PTTG1IP	pituitary tumor-transforming 1 interacting protein	ENSBTAG00000021771	28.58	Nucleus	other
CCL21	chemokine (C-C motif) ligand 21	ENSBTAG00000010161	28.559	Extracellular Space	cytokine
RBM5	RNA binding motif protein 5	ENSBTAG00000006330	28.555	Nucleus	other
B3GNT2	UDP-GlcNAc:betaGal beta-1,3-N-acetylglucosaminyltransferase 2	ENSBTAG00000018046	28.508	Cytoplasm	enzyme
OS9	osteosarcoma amplified 9, endoplasmic reticulum lectin	ENSBTAG00000007152	28.483	Nucleus	other
SEPT9	septin 9	ENSBTAG00000002633	28.462	Cytoplasm	enzyme
PRKAR1A	protein kinase, cAMP-dependent, regulatory, type I, alpha	ENSBTAG00000008621	28.457	Cytoplasm	kinase
DPM1	dolichyl-phosphate mannosyltransferase polypeptide 1, catalytic subunit	ENSBTAG00000007721	28.424	Cytoplasm	enzyme
ACSL5	acyl-CoA synthetase long-chain family member 5	ENSBTAG00000006707	28.419	Cytoplasm	enzyme
CDX1	caudal type homeobox 1	ENSBTAG00000012014	28.412	Nucleus	transcription regulator
BRD2	bromodomain containing 2	ENSBTAG00000011074	28.361	Nucleus	kinase
F11R	F11 receptor	ENSBTAG00000017846	28.339	Plasma Membrane	other
ZFP36L1	ZFP36 ring finger protein-like 1	ENSBTAG00000025434	28.316	Nucleus	transcription regulator
FAM49B	family with sequence similarity 49, member B	ENSBTAG00000020801	28.309	Extracellular Space	other
NUFIP2	nuclear fragile X mental retardation protein interacting protein 2	ENSBTAG00000033077	28.3	Cytoplasm	other
PPP2R5A	protein phosphatase 2, regulatory subunit B', alpha	ENSBTAG00000000754	28.293	Cytoplasm	phosphatase
BCAP31	B-cell receptor-associated protein 31	ENSBTAG00000020547	28.29	Cytoplasm	transporter
SLK	STE20-like kinase	ENSBTAG00000001017	28.218	Nucleus	kinase
UBE2B	ubiquitin-conjugating enzyme E2B	ENSBTAG00000010982	28.214	Cytoplasm	enzyme
SRSF11	serine/arginine-rich splicing factor 11	ENSBTAG00000015474	28.203	Nucleus	other
TMEM50A	transmembrane protein 50A	ENSBTAG00000001296	28.193	Plasma Membrane	other
GNG12	guanine nucleotide binding protein (G protein), gamma 12	ENSBTAG00000035697	28.177	Plasma Membrane	enzyme
TMED4	transmembrane emp24 protein transport domain containing 4	ENSBTAG00000010612	28.155	Cytoplasm	transporter
SH3BGRL3	SH3 domain binding glutamate-rich protein like 3	ENSBTAG00000009580	28.131	Nucleus	other
ARGLU1	arginine and glutamate rich 1	ENSBTAG00000015124	28.119	Other	other
MACF1	microtubule-actin crosslinking factor 1	ENSBTAG00000021024	28.107	Cytoplasm	enzyme
PPP3R1	protein phosphatase 3, regulatory subunit B, alpha	ENSBTAG00000010619	28.105	Cytoplasm	phosphatase
ZMYND11	zinc finger, MYND-type containing 11	ENSBTAG00000002578	28.103	Nucleus	transcription regulator
FUBP1	far upstream element (FUSE) binding protein 1	ENSBTAG00000008926	28.097	Nucleus	transcription regulator
ETFB	electron-transfer-flavoprotein, beta polypeptide	ENSBTAG00000020449	28.094	Cytoplasm	transporter
GLRX3	glutaredoxin 3	ENSBTAG00000005027	28.039	Cytoplasm	enzyme
POLR2L	polymerase (RNA) II (DNA directed) polypeptide L, 7.6kDa	ENSBTAG00000031061	28.037	Nucleus	enzyme
Pln	phospholamban	ENSBTAG00000012931	28.036	Cytoplasm	other
KRCC1	lysine-rich coiled-coil 1	ENSBTAG00000002542	28.024	Extracellular Space	other
IK	IK cytokine, down-regulator of HLA II	ENSBTAG00000015034	27.972	Extracellular Space	cytokine
CHMP2A	charged multivesicular body protein 2A	ENSBTAG00000013882	27.971	Cytoplasm	other
GRB2	growth factor receptor-bound protein 2	ENSBTAG00000004736	27.967	Cytoplasm	other
PMP22	peripheral myelin protein 22	ENSBTAG00000019070	27.966	Plasma Membrane	other
POLR1D	polymerase (RNA) I polypeptide D, 16kDa	ENSBTAG00000008642	27.962	Nucleus	enzyme
NEDD8	neural precursor cell expressed, developmentally down-regulated 8	ENSBTAG00000038842	27.943	Nucleus	enzyme
SRP14	signal recognition particle 14kDa (homologous Alu RNA binding protein)	ENSBTAG00000014353	27.912	Cytoplasm	other
NDUFB9	NADH dehydrogenase (ubiquinone) 1 beta subcomplex, 9, 22kDa	ENSBTAG00000020405	27.911	Cytoplasm	enzyme
EMC2	ER membrane protein complex subunit 2	ENSBTAG00000010006	27.897	Nucleus	other
DYNLRB1	dynein, light chain, roadblock-type 1	ENSBTAG00000006134	27.868	Cytoplasm	other
PDCD10	programmed cell death 10	ENSBTAG00000031709	27.862	Cytoplasm	other
RPS4Y2	ribosomal protein S4, Y-linked 2	ENSBTAG00000025617	27.854	Other	other
VASP	vasodilator-stimulated phosphoprotein	ENSBTAG00000019604	27.765	Plasma Membrane	other
GLUD1	glutamate dehydrogenase 1	ENSBTAG00000007540	27.715	Cytoplasm	enzyme
HADHB	hydroxyacyl-CoA dehydrogenase/3-ketoacyl-CoA thiolase/enoyl-CoA hydratase (trifunctional protein), beta subunit	ENSBTAG00000010083	27.693	Cytoplasm	enzyme
EFCAB14	EF-hand calcium binding domain 14	ENSBTAG00000000097	27.659	Other	other
GALNT12	polypeptide N-acetylgalactosaminyltransferase 12	ENSBTAG00000009037	27.655	Cytoplasm	enzyme
XDH	xanthine dehydrogenase	ENSBTAG00000012519	27.618	Cytoplasm	enzyme
ATP2A2	ATPase, Ca++ transporting, cardiac muscle, slow twitch 2	ENSBTAG00000001398	27.617	Cytoplasm	transporter
ZFAND6	zinc finger, AN1-type domain 6	ENSBTAG00000012321	27.546	Other	other
EIF2A	eukaryotic translation initiation factor 2A, 65kDa	ENSBTAG00000009106	27.539	Cytoplasm	translation regulator
GNPNAT1	glucosamine-phosphate N-acetyltransferase 1	ENSBTAG00000005344	27.495	Cytoplasm	enzyme
Ppap2a	phosphatidic acid phosphatase type 2A	ENSBTAG00000010526	27.473	Plasma Membrane	phosphatase
ZFAND5	zinc finger, AN1-type domain 5	ENSBTAG00000009417	27.397	Nucleus	other
XPO1	exportin 1	ENSBTAG00000013254	27.397	Nucleus	transporter
NAA50	N(alpha)-acetyltransferase 50, NatE catalytic subunit	ENSBTAG00000007784	27.369	Cytoplasm	enzyme
GOLGA4	golgin A4	ENSBTAG00000016563	27.354	Cytoplasm	other
ANXA5	annexin A5	ENSBTAG00000021746	27.351	Plasma Membrane	other
FOS	FBJ murine osteosarcoma viral oncogene homolog	ENSBTAG00000004322	27.325	Nucleus	transcription regulator
COL4A1	collagen, type IV, alpha 1	ENSBTAG00000012849	27.293	Extracellular Space	other
PPP1CA	protein phosphatase 1, catalytic subunit, alpha isozyme	ENSBTAG00000012146	27.292	Cytoplasm	phosphatase
EIF3L	eukaryotic translation initiation factor 3, subunit L	ENSBTAG00000010790	27.274	Cytoplasm	other
IPO7	importin 7	ENSBTAG00000027722	27.274	Nucleus	transporter
CHCHD3	coiled-coil-helix-coiled-coil-helix domain containing 3	ENSBTAG00000024723	27.214	Cytoplasm	other
KDELR3	KDEL (Lys-Asp-Glu-Leu) endoplasmic reticulum protein retention receptor 3	ENSBTAG00000009886	27.185	Cytoplasm	transporter
ADAM10	ADAM metallopeptidase domain 10	ENSBTAG00000005481	27.164	Plasma Membrane	peptidase
SYNCRIP	synaptotagmin binding, cytoplasmic RNA interacting protein	ENSBTAG00000006672	27.152	Nucleus	other
HSD17B12	hydroxysteroid (17-beta) dehydrogenase 12	ENSBTAG00000000087	27.151	Cytoplasm	enzyme
GNG10	guanine nucleotide binding protein (G protein), gamma 10	ENSBTAG00000009087	27.083	Plasma Membrane	enzyme
IST1	increased sodium tolerance 1 homolog (yeast)	ENSBTAG00000019883	27.063	Cytoplasm	other
B3GNT7	UDP-GlcNAc:betaGal beta-1,3-N-acetylglucosaminyltransferase 7	ENSBTAG00000001359	27.031	Cytoplasm	enzyme
PDGFRA	platelet-derived growth factor receptor, alpha polypeptide	ENSBTAG00000007173	26.977	Plasma Membrane	kinase
MRPS36	mitochondrial ribosomal protein S36	ENSBTAG00000011045	26.93	Cytoplasm	other
YBX3	Y box binding protein 3	ENSBTAG00000009663	26.915	Nucleus	transcription regulator
TUBA4A	tubulin, alpha 4a	ENSBTAG00000030974	26.868	Cytoplasm	other
RAB18	RAB18, member RAS oncogene family	ENSBTAG00000009871	26.866	Cytoplasm	enzyme
MLEC	malectin	ENSBTAG00000020050	26.866	Plasma Membrane	other
ECHS1	enoyl CoA hydratase, short chain, 1, mitochondrial	ENSBTAG00000017710	26.855	Cytoplasm	enzyme
SARS	seryl-tRNA synthetase	ENSBTAG00000012962	26.827	Cytoplasm	enzyme
UGDH	UDP-glucose 6-dehydrogenase	ENSBTAG00000014521	26.789	Nucleus	enzyme
PDCD6IP	programmed cell death 6 interacting protein	ENSBTAG00000017426	26.772	Cytoplasm	other
TNPO1	transportin 1	ENSBTAG00000007979	26.758	Nucleus	transporter
CD151	CD151 molecule (Raph blood group)	ENSBTAG00000019569	26.693	Plasma Membrane	other
DYNC1I2	dynein, cytoplasmic 1, intermediate chain 2	ENSBTAG00000002646	26.623	Cytoplasm	other
NDUFS4	NADH dehydrogenase (ubiquinone) Fe-S protein 4, 18kDa (NADH-coenzyme Q reductase)	ENSBTAG00000003728	26.611	Cytoplasm	enzyme
GLIPR2	GLI pathogenesis-related 2	ENSBTAG00000000078	26.606	Cytoplasm	other
SEC31A	SEC31 homolog A (S. cerevisiae)	ENSBTAG00000020525	26.5	Cytoplasm	other
CST6	cystatin E/M	ENSBTAG00000014718	26.49	Extracellular Space	other
FAT1	FAT atypical cadherin 1	ENSBTAG00000020657	26.488	Plasma Membrane	other
CWC15	CWC15 spliceosome-associated protein	ENSBTAG00000007913	26.479	Nucleus	other
FKBP4	FK506 binding protein 4, 59kDa	ENSBTAG00000007605	26.478	Nucleus	enzyme
CHORDC1	cysteine and histidine-rich domain (CHORD) containing 1	ENSBTAG00000013615	26.411	Other	other
VPS29	vacuolar protein sorting 29 homolog (S. cerevisiae)	ENSBTAG00000008417	26.406	Cytoplasm	transporter
S100A16	S100 calcium binding protein A16	ENSBTAG00000014204	26.404	Nucleus	other
BAG2	BCL2-associated athanogene 2	ENSBTAG00000005355	26.369	Cytoplasm	other
LAMP1	lysosomal-associated membrane protein 1	ENSBTAG00000010242	26.364	Plasma Membrane	other
EIF4A3	eukaryotic translation initiation factor 4A3	ENSBTAG00000016023	26.349	Nucleus	enzyme
SERPINF1	serpin peptidase inhibitor, clade F (alpha-2 antiplasmin, pigment epithelium derived factor), member 1	ENSBTAG00000009705	26.327	Extracellular Space	other
SLC35A3	solute carrier family 35 (UDP-N-acetylglucosamine (UDP-GlcNAc) transporter), member A3	ENSBTAG00000012454	26.315	Cytoplasm	transporter
C4orf3	chromosome 4 open reading frame 3	ENSBTAG00000048273	26.289	Other	other
MTPN	myotrophin	ENSBTAG00000007806	26.287	Nucleus	transcription regulator
UBL5	ubiquitin-like 5	ENSBTAG00000030592	26.274	Cytoplasm	other
UTP14A	UTP14, U3 small nucleolar ribonucleoprotein, homolog A (yeast)	ENSBTAG00000013671	26.267	Nucleus	other
LRP1	low density lipoprotein receptor-related protein 1	ENSBTAG00000010830	26.264	Plasma Membrane	transmembrane receptor
FILIP1L	filamin A interacting protein 1-like	ENSBTAG00000013664	26.252	Nucleus	other
LEPROTL1	leptin receptor overlapping transcript-like 1	ENSBTAG00000013581	26.223	Plasma Membrane	other
TAF10	TAF10 RNA polymerase II, TATA box binding protein (TBP)-associated factor, 30kDa	ENSBTAG00000000694	26.214	Nucleus	transcription regulator
GALNT7	polypeptide N-acetylgalactosaminyltransferase 7	ENSBTAG00000016845	26.177	Cytoplasm	enzyme
NUTF2	nuclear transport factor 2	ENSBTAG00000006414	26.157	Nucleus	transporter
CNN2	calponin 2	ENSBTAG00000020764	26.149	Cytoplasm	other
HSPA4	heat shock 70kDa protein 4	ENSBTAG00000015683	26.121	Cytoplasm	other
GPBP1	GC-rich promoter binding protein 1	ENSBTAG00000012124	26.049	Nucleus	transcription regulator
N4BP2L2	NEDD4 binding protein 2-like 2	ENSBTAG00000023279	26.042	Nucleus	other
C11orf58	chromosome 11 open reading frame 58	ENSBTAG00000006755	26.041	Other	other
SCAF11	SR-related CTD-associated factor 11	ENSBTAG00000001810	26.029	Nucleus	other
NDUFS1	NADH dehydrogenase (ubiquinone) Fe-S protein 1, 75kDa (NADH-coenzyme Q reductase)	ENSBTAG00000021976	26.029	Cytoplasm	enzyme
CPSF6	cleavage and polyadenylation specific factor 6, 68kDa	ENSBTAG00000007323	26.024	Nucleus	other
DARS	aspartyl-tRNA synthetase	ENSBTAG00000009949	26.023	Cytoplasm	enzyme
DDX1	DEAD (Asp-Glu-Ala-Asp) box helicase 1	ENSBTAG00000009906	26.018	Nucleus	enzyme
VPS13B	vacuolar protein sorting 13 homolog B (yeast)	ENSBTAG00000026233	25.988	Nucleus	transporter
CNOT1	CCR4-NOT transcription complex, subunit 1	ENSBTAG00000020782	25.961	Cytoplasm	other
GPI	glucose-6-phosphate isomerase	ENSBTAG00000006396	25.951	Extracellular Space	enzyme
THBS1	thrombospondin 1	ENSBTAG00000002006	25.925	Extracellular Space	other
MUSTN1	musculoskeletal, embryonic nuclear protein 1	ENSBTAG00000032531	25.922	Nucleus	other
AHCYL2	adenosylhomocysteinase-like 2	ENSBTAG00000001754	25.891	Other	enzyme
TKT	transketolase	ENSBTAG00000003758	25.882	Cytoplasm	enzyme
EIF3I	eukaryotic translation initiation factor 3, subunit I	ENSBTAG00000014388	25.868	Cytoplasm	translation regulator
HADHA	hydroxyacyl-CoA dehydrogenase/3-ketoacyl-CoA thiolase/enoyl-CoA hydratase (trifunctional protein), alpha subunit	ENSBTAG00000015038	25.846	Cytoplasm	enzyme
SMDT1	single-pass membrane protein with aspartate-rich tail 1	ENSBTAG00000009508	25.845	Extracellular Space	other
TOMM70A	translocase of outer mitochondrial membrane 70 homolog A (S. cerevisiae)	ENSBTAG00000014302	25.804	Cytoplasm	transporter
PJA2	praja ring finger 2, E3 ubiquitin protein ligase	ENSBTAG00000021675	25.748	Cytoplasm	enzyme
CNIH1	cornichon family AMPA receptor auxiliary protein 1	ENSBTAG00000019500	25.714	Plasma Membrane	other
LAP3	leucine aminopeptidase 3	ENSBTAG00000005989	25.704	Cytoplasm	peptidase
CGGBP1	CGG triplet repeat binding protein 1	ENSBTAG00000046959	25.651	Nucleus	other
VCAM1	vascular cell adhesion molecule 1	ENSBTAG00000037539	25.644	Plasma Membrane	transmembrane receptor
CD48	CD48 molecule	ENSBTAG00000011238	25.636	Plasma Membrane	other
SUMO1	small ubiquitin-like modifier 1	ENSBTAG00000009859	25.634	Nucleus	enzyme
NBR1	neighbor of BRCA1 gene 1	ENSBTAG00000001632	25.631	Cytoplasm	other
USO1	USO1 vesicle transport factor	ENSBTAG00000017028	25.627	Cytoplasm	transporter
FLNC	filamin C, gamma	ENSBTAG00000006253	25.618	Cytoplasm	other
QKI	QKI, KH domain containing, RNA binding	ENSBTAG00000011593	25.575	Nucleus	other
SDC2	syndecan 2	ENSBTAG00000014357	25.565	Plasma Membrane	other
PPP6R3	protein phosphatase 6, regulatory subunit 3	ENSBTAG00000009584	25.563	Cytoplasm	other
PLEKHB2	pleckstrin homology domain containing, family B (evectins) member 2	ENSBTAG00000000941	25.543	Other	other
TMED5	transmembrane emp24 protein transport domain containing 5	ENSBTAG00000020180	25.524	Cytoplasm	other
CHMP5	charged multivesicular body protein 5	ENSBTAG00000012383	25.523	Cytoplasm	other
HIST2H4A	histone cluster 2, H4a	ENSBTAG00000039812	25.493	Nucleus	other
RBBP4	retinoblastoma binding protein 4	ENSBTAG00000005904	25.491	Nucleus	enzyme
GIMAP4	GTPase, IMAP family member 4	ENSBTAG00000046257	25.466	Nucleus	other
PSMD2	proteasome (prosome, macropain) 26S subunit, non-ATPase, 2	ENSBTAG00000005660	25.459	Cytoplasm	other
ERGIC3	ERGIC and golgi 3	ENSBTAG00000006670	25.451	Cytoplasm	other
TMEM45B	transmembrane protein 45B	ENSBTAG00000017602	25.434	Extracellular Space	other
PRKAR2A	protein kinase, cAMP-dependent, regulatory, type II, alpha	ENSBTAG00000014205	25.431	Cytoplasm	kinase
FXR1	fragile X mental retardation, autosomal homolog 1	ENSBTAG00000016457	25.42	Cytoplasm	other
CA4	carbonic anhydrase IV	ENSBTAG00000017969	25.388	Plasma Membrane	enzyme
HSPH1	heat shock 105kDa/110kDa protein 1	ENSBTAG00000005012	25.344	Cytoplasm	other
SSB	Sjogren syndrome antigen B (autoantigen La)	ENSBTAG00000008716	25.331	Nucleus	enzyme
AIMP1	aminoacyl tRNA synthetase complex-interacting multifunctional protein 1	ENSBTAG00000004230	25.329	Extracellular Space	cytokine
LUC7L3	LUC7-like 3 (S. cerevisiae)	ENSBTAG00000002279	25.319	Nucleus	other
PDZD11	PDZ domain containing 11	ENSBTAG00000012860	25.305	Extracellular Space	other
TMEM30A	transmembrane protein 30A	ENSBTAG00000005100	25.28	Cytoplasm	other
ROCK1	Rho-associated, coiled-coil containing protein kinase 1	ENSBTAG00000008403	25.271	Cytoplasm	kinase
CAND1	cullin-associated and neddylation-dissociated 1	ENSBTAG00000009939	25.22	Cytoplasm	transcription regulator
VIMP	VCP-interacting membrane protein	ENSBTAG00000000640	25.219	Cytoplasm	other
LIMA1	LIM domain and actin binding 1	ENSBTAG00000012342	25.21	Cytoplasm	other
LNPEP	leucyl/cystinyl aminopeptidase	ENSBTAG00000019900	25.178	Cytoplasm	peptidase
MAOA	monoamine oxidase A	ENSBTAG00000016206	25.154	Cytoplasm	enzyme
PRPF40A	PRP40 pre-mRNA processing factor 40 homolog A (S. cerevisiae)	ENSBTAG00000048151	25.139	Nucleus	other
NTAN1	N-terminal asparagine amidase	ENSBTAG00000004803	25.128	Nucleus	enzyme
NENF	neudesin neurotrophic factor	ENSBTAG00000000759	25.108	Extracellular Space	growth factor
COL15A1	collagen, type XV, alpha 1	ENSBTAG00000010082	25.108	Extracellular Space	other
TXNDC5	thioredoxin domain containing 5 (endoplasmic reticulum)	ENSBTAG00000019237	25.079	Cytoplasm	enzyme
UBL3	ubiquitin-like 3	ENSBTAG00000012170	25.06	Cytoplasm	other
CASP6	caspase 6, apoptosis-related cysteine peptidase	ENSBTAG00000012537	25.058	Cytoplasm	peptidase
CAMK2D	calcium/calmodulin-dependent protein kinase II delta	ENSBTAG00000014463	25.054	Cytoplasm	kinase
FKBP11	FK506 binding protein 11, 19 kDa	ENSBTAG00000015828	25.036	Cytoplasm	enzyme
TBCA	tubulin folding cofactor A	ENSBTAG00000003263	25.035	Cytoplasm	other
PRRC1	proline-rich coiled-coil 1	ENSBTAG00000021977	25.022	Other	other
PAPSS2	3'-phosphoadenosine 5'-phosphosulfate synthase 2	ENSBTAG00000003196	24.998	Cytoplasm	enzyme
STK17A	serine/threonine kinase 17a	ENSBTAG00000008143	24.995	Nucleus	kinase
ANXA6	annexin A6	ENSBTAG00000014809	24.988	Plasma Membrane	ion channel
LIN7C	lin-7 homolog C (C. elegans)	ENSBTAG00000001460	24.921	Cytoplasm	other
CREG1	cellular repressor of E1A-stimulated genes 1	ENSBTAG00000008931	24.876	Nucleus	transcription regulator
PSMD8	proteasome (prosome, macropain) 26S subunit, non-ATPase, 8	ENSBTAG00000031641	24.859	Cytoplasm	other
WWP1	WW domain containing E3 ubiquitin protein ligase 1	ENSBTAG00000015720	24.854	Cytoplasm	enzyme
PCMT1	protein-L-isoaspartate (D-aspartate) O-methyltransferase	ENSBTAG00000010204	24.851	Cytoplasm	enzyme
COL6A3	collagen, type VI, alpha 3	ENSBTAG00000030190	24.851	Extracellular Space	other
USP1	ubiquitin specific peptidase 1	ENSBTAG00000020451	24.838	Cytoplasm	peptidase
FAR1	fatty acyl CoA reductase 1	ENSBTAG00000009061	24.834	Cytoplasm	enzyme
ODC1	ornithine decarboxylase 1	ENSBTAG00000004256	24.829	Cytoplasm	enzyme
IMPAD1	inositol monophosphatase domain containing 1	ENSBTAG00000015637	24.797	Cytoplasm	enzyme
CFTR	cystic fibrosis transmembrane conductance regulator (ATP-binding cassette sub-family C, member 7)	ENSBTAG00000006589	24.792	Plasma Membrane	ion channel
SND1	staphylococcal nuclease and tudor domain containing 1	ENSBTAG00000010692	24.786	Nucleus	enzyme
AHSA1	AHA1, activator of heat shock 90kDa protein ATPase homolog 1 (yeast)	ENSBTAG00000020477	24.786	Cytoplasm	other
PRELID1	PRELI domain containing 1	ENSBTAG00000005009	24.774	Cytoplasm	other
CCT5	chaperonin containing TCP1, subunit 5 (epsilon)	ENSBTAG00000017889	24.774	Cytoplasm	other
LTBP4	latent transforming growth factor beta binding protein 4	ENSBTAG00000004757	24.756	Extracellular Space	growth factor
HIST1H2BJ	histone cluster 1, H2bj	ENSBTAG00000038277	24.741	Nucleus	other
SEC11C	SEC11 homolog C (S. cerevisiae)	ENSBTAG00000011954	24.728	Cytoplasm	peptidase
ERBB3	erb-b2 receptor tyrosine kinase 3	ENSBTAG00000010444	24.721	Plasma Membrane	kinase
CTSK	cathepsin K	ENSBTAG00000021035	24.713	Cytoplasm	peptidase
PSENEN	presenilin enhancer gamma secretase subunit	ENSBTAG00000018593	24.698	Plasma Membrane	peptidase
JUN	jun proto-oncogene	ENSBTAG00000004037	24.682	Nucleus	transcription regulator
SPTLC2	serine palmitoyltransferase, long chain base subunit 2	ENSBTAG00000020480	24.675	Cytoplasm	enzyme
BPI	bactericidal/permeability-increasing protein	ENSBTAG00000014046	24.618	Plasma Membrane	transporter
CDV3	CDV3 homolog (mouse)	ENSBTAG00000035556	24.593	Cytoplasm	other
TRA2A	transformer 2 alpha homolog (Drosophila)	ENSBTAG00000012622	24.575	Nucleus	other
YY1	YY1 transcription factor	ENSBTAG00000020819	24.572	Nucleus	transcription regulator
METAP2	methionyl aminopeptidase 2	ENSBTAG00000019944	24.529	Cytoplasm	peptidase
SUB1	SUB1 homolog (S. cerevisiae)	ENSBTAG00000021965	24.529	Nucleus	transcription regulator
TPR	translocated promoter region, nuclear basket protein	ENSBTAG00000011943	24.528	Nucleus	transporter
HIPK3	homeodomain interacting protein kinase 3	ENSBTAG00000014884	24.524	Nucleus	kinase
DYNC1H1	dynein, cytoplasmic 1, heavy chain 1	ENSBTAG00000016598	24.522	Cytoplasm	peptidase
SAMHD1	SAM domain and HD domain 1	ENSBTAG00000022007	24.52	Nucleus	enzyme
ETFA	electron-transfer-flavoprotein, alpha polypeptide	ENSBTAG00000012490	24.494	Cytoplasm	transporter
GALNT5	polypeptide N-acetylgalactosaminyltransferase 5	ENSBTAG00000017376	24.484	Cytoplasm	enzyme
COPE	coatomer protein complex, subunit epsilon	ENSBTAG00000000810	24.461	Cytoplasm	transporter
RBP4	retinol binding protein 4, plasma	ENSBTAG00000000442	24.421	Extracellular Space	transporter
USP9X	ubiquitin specific peptidase 9, X-linked	ENSBTAG00000006242	24.418	Plasma Membrane	peptidase
AUP1	ancient ubiquitous protein 1	ENSBTAG00000020123	24.412	Cytoplasm	other
RMND5A	required for meiotic nuclear division 5 homolog A (S. cerevisiae)	ENSBTAG00000021140	24.409	Nucleus	other
MAGT1	magnesium transporter 1	ENSBTAG00000045931	24.396	Plasma Membrane	enzyme
OARD1	O-acyl-ADP-ribose deacylase 1	ENSBTAG00000005975	24.393	Other	enzyme
TGFBR2	transforming growth factor, beta receptor II (70/80kDa)	ENSBTAG00000019832	24.373	Plasma Membrane	kinase
CNN3	calponin 3, acidic	ENSBTAG00000020345	24.357	Cytoplasm	other
NUPR1	nuclear protein, transcriptional regulator, 1	ENSBTAG00000018016	24.336	Nucleus	transcription regulator
H2-T24	histocompatibility 2, T region locus 24	ENSBTAG00000038619	24.287	Other	other
PSMB6	proteasome (prosome, macropain) subunit, beta type, 6	ENSBTAG00000013390	24.271	Nucleus	peptidase
FKBP3	FK506 binding protein 3, 25kDa	ENSBTAG00000002610	24.248	Nucleus	enzyme
SUV420H1	suppressor of variegation 4-20 homolog 1 (Drosophila)	ENSBTAG00000001185	24.233	Nucleus	enzyme
TMPRSS4	transmembrane protease, serine 4	ENSBTAG00000021518	24.224	Other	peptidase
THBS4	thrombospondin 4	ENSBTAG00000012866	24.221	Extracellular Space	other
LRBA	LPS-responsive vesicle trafficking, beach and anchor containing	ENSBTAG00000018546	24.199	Cytoplasm	other
CDC5L	cell division cycle 5-like	ENSBTAG00000020012	24.18	Nucleus	other
USP7	ubiquitin specific peptidase 7 (herpes virus-associated)	ENSBTAG00000005455	24.174	Nucleus	peptidase
POLR2B	polymerase (RNA) II (DNA directed) polypeptide B, 140kDa	ENSBTAG00000019366	24.149	Nucleus	enzyme
ERP29	endoplasmic reticulum protein 29	ENSBTAG00000006665	24.135	Cytoplasm	transporter
YME1L1	YME1-like 1 ATPase	ENSBTAG00000016445	24.135	Cytoplasm	peptidase
AP2B1	adaptor-related protein complex 2, beta 1 subunit	ENSBTAG00000020316	24.11	Plasma Membrane	transporter
TPRG1L	tumor protein p63 regulated 1-like	ENSBTAG00000015857	24.088	Cytoplasm	other
SKP1	S-phase kinase-associated protein 1	ENSBTAG00000025191	24.077	Nucleus	transcription regulator
YIPF5	Yip1 domain family, member 5	ENSBTAG00000012758	24.057	Cytoplasm	other
HIBADH	3-hydroxyisobutyrate dehydrogenase	ENSBTAG00000001036	24.046	Cytoplasm	enzyme
CASC4	cancer susceptibility candidate 4	ENSBTAG00000012545	24.03	Cytoplasm	other
SCFD1	sec1 family domain containing 1	ENSBTAG00000017565	24.015	Cytoplasm	transporter
CFAP36	cilia and flagella associated protein 36	ENSBTAG00000000542	23.833	Other	other
H2AFY	H2A histone family, member Y	ENSBTAG00000016105	23.829	Nucleus	other
CD36	CD36 molecule (thrombospondin receptor)	ENSBTAG00000017866	23.817	Plasma Membrane	transmembrane receptor
NDUFB11	NADH dehydrogenase (ubiquinone) 1 beta subcomplex, 11, 17.3kDa	ENSBTAG00000047278	23.799	Cytoplasm	enzyme
MMP14	matrix metallopeptidase 14 (membrane-inserted)	ENSBTAG00000014824	23.788	Extracellular Space	peptidase
NDUFA7	NADH dehydrogenase (ubiquinone) 1 alpha subcomplex, 7, 14.5kDa	ENSBTAG00000046319	23.786	Cytoplasm	enzyme
AFF4	AF4/FMR2 family, member 4	ENSBTAG00000009482	23.762	Nucleus	transcription regulator
VPS26A	vacuolar protein sorting 26 homolog A (S. pombe)	ENSBTAG00000016882	23.754	Cytoplasm	transporter
SPTLC1	serine palmitoyltransferase, long chain base subunit 1	ENSBTAG00000002220	23.741	Cytoplasm	enzyme
CSNK2A1	casein kinase 2, alpha 1 polypeptide	ENSBTAG00000012341	23.724	Nucleus	kinase
PGRMC1	progesterone receptor membrane component 1	ENSBTAG00000019552	23.718	Plasma Membrane	transmembrane receptor
TOP1	topoisomerase (DNA) I	ENSBTAG00000007960	23.703	Nucleus	enzyme
CXCL9	chemokine (C-X-C motif) ligand 9	ENSBTAG00000038639	23.687	Extracellular Space	cytokine
AK3	adenylate kinase 3	ENSBTAG00000017147	23.672	Cytoplasm	kinase
UHMK1	U2AF homology motif (UHM) kinase 1	ENSBTAG00000012694	23.663	Nucleus	kinase
MGEA5	meningioma expressed antigen 5 (hyaluronidase)	ENSBTAG00000016336	23.656	Cytoplasm	enzyme
CERS2	ceramide synthase 2	ENSBTAG00000000099	23.65	Nucleus	transcription regulator
ID2	inhibitor of DNA binding 2, dominant negative helix-loop-helix protein	ENSBTAG00000021187	23.619	Nucleus	transcription regulator
MALL	mal, T-cell differentiation protein-like	ENSBTAG00000024091	23.593	Plasma Membrane	other
BUD31	BUD31 homolog (S. cerevisiae)	ENSBTAG00000020439	23.563	Nucleus	transcription regulator
IRF1	interferon regulatory factor 1	ENSBTAG00000031231	23.546	Nucleus	transcription regulator
PDAP1	PDGFA associated protein 1	ENSBTAG00000044040	23.54	Cytoplasm	other
SNX1	sorting nexin 1	ENSBTAG00000002014	23.538	Cytoplasm	transporter
RARRES1	retinoic acid receptor responder (tazarotene induced) 1	ENSBTAG00000014713	23.537	Plasma Membrane	other
TMEM167A	transmembrane protein 167A	ENSBTAG00000039591	23.523	Other	other
PRMT1	protein arginine methyltransferase 1	ENSBTAG00000006646	23.506	Nucleus	enzyme
NADK	NAD kinase	ENSBTAG00000000212	23.502	Cytoplasm	kinase
UGGT1	UDP-glucose glycoprotein glucosyltransferase 1	ENSBTAG00000005444	23.494	Cytoplasm	enzyme
SLC4A4	solute carrier family 4 (sodium bicarbonate cotransporter), member 4	ENSBTAG00000002348	23.482	Plasma Membrane	transporter
CMAS	cytidine monophosphate N-acetylneuraminic acid synthetase	ENSBTAG00000010136	23.481	Nucleus	enzyme
CORO1C	coronin, actin binding protein, 1C	ENSBTAG00000007993	23.48	Cytoplasm	other
ARFGEF1	ADP-ribosylation factor guanine nucleotide-exchange factor 1 (brefeldin A-inhibited)	ENSBTAG00000014691	23.457	Cytoplasm	other
GTF2I	general transcription factor IIi	ENSBTAG00000009780	23.451	Nucleus	transcription regulator
GNPTAB	N-acetylglucosamine-1-phosphate transferase, alpha and beta subunits	ENSBTAG00000019409	23.434	Cytoplasm	enzyme
LTBP1	latent transforming growth factor beta binding protein 1	ENSBTAG00000019839	23.428	Extracellular Space	other
KIAA1551	KIAA1551	ENSBTAG00000004999	23.423	Other	other
STX7	syntaxin 7	ENSBTAG00000017139	23.419	Plasma Membrane	transporter
LGMN	legumain	ENSBTAG00000046979	23.374	Cytoplasm	peptidase
EIF4E	eukaryotic translation initiation factor 4E	ENSBTAG00000009522	23.353	Cytoplasm	translation regulator
KPNA4	karyopherin alpha 4 (importin alpha 3)	ENSBTAG00000017416	23.331	Nucleus	transporter
SMU1	smu-1 suppressor of mec-8 and unc-52 homolog (C. elegans)	ENSBTAG00000019564	23.304	Nucleus	other
COTL1	coactosin-like F-actin binding protein 1	ENSBTAG00000016315	23.302	Cytoplasm	other
MUT	methylmalonyl CoA mutase	ENSBTAG00000014272	23.293	Cytoplasm	enzyme
DPYSL2	dihydropyrimidinase-like 2	ENSBTAG00000018373	23.281	Cytoplasm	enzyme
Ppp2r5c	protein phosphatase 2, regulatory subunit B', gamma	ENSBTAG00000020192	23.262	Nucleus	peptidase
ROMO1	reactive oxygen species modulator 1	ENSBTAG00000027361	23.25	Cytoplasm	other
CEBPZ	CCAAT/enhancer binding protein (C/EBP), zeta	ENSBTAG00000039770	23.245	Nucleus	other
TAF1D	TATA box binding protein (TBP)-associated factor, RNA polymerase I, D, 41kDa	ENSBTAG00000003545	23.235	Nucleus	other
VAMP3	vesicle-associated membrane protein 3	ENSBTAG00000014726	23.229	Plasma Membrane	other
ATP6V0D1	ATPase, H+ transporting, lysosomal 38kDa, V0 subunit d1	ENSBTAG00000014553	23.217	Cytoplasm	transporter
GNAI2	guanine nucleotide binding protein (G protein), alpha inhibiting activity polypeptide 2	ENSBTAG00000020645	23.214	Plasma Membrane	other
TMBIM1	transmembrane BAX inhibitor motif containing 1	ENSBTAG00000003935	23.211	Cytoplasm	other
SSFA2	sperm specific antigen 2	ENSBTAG00000000937	23.204	Plasma Membrane	other
FUNDC2	FUN14 domain containing 2	ENSBTAG00000016977	23.2	Cytoplasm	other
HOOK3	hook microtubule-tethering protein 3	ENSBTAG00000007634	23.17	Cytoplasm	other
GEM	GTP binding protein overexpressed in skeletal muscle	ENSBTAG00000007596	23.158	Plasma Membrane	enzyme
GNG11	guanine nucleotide binding protein (G protein), gamma 11	ENSBTAG00000000820	23.156	Plasma Membrane	enzyme
GPBP1L1	GC-rich promoter binding protein 1-like 1	ENSBTAG00000008810	23.152	Other	other
GDE1	glycerophosphodiester phosphodiesterase 1	ENSBTAG00000002101	23.15	Plasma Membrane	enzyme
TMEM263	transmembrane protein 263	ENSBTAG00000014411	23.129	Other	other
MRPL3	mitochondrial ribosomal protein L3	ENSBTAG00000030942	23.104	Cytoplasm	other
RAC2	ras-related C3 botulinum toxin substrate 2 (rho family, small GTP binding protein Rac2)	ENSBTAG00000011043	23.082	Cytoplasm	enzyme
LAMC1	laminin, gamma 1 (formerly LAMB2)	ENSBTAG00000011966	23.08	Extracellular Space	other
DSP	desmoplakin	ENSBTAG00000015106	23.038	Plasma Membrane	other
GNE	glucosamine (UDP-N-acetyl)-2-epimerase/N-acetylmannosamine kinase	ENSBTAG00000001142	23.014	Cytoplasm	kinase
C19orf70	chromosome 19 open reading frame 70	ENSBTAG00000001792	23.011	Cytoplasm	other
UFC1	ubiquitin-fold modifier conjugating enzyme 1	ENSBTAG00000021705	23.007	Cytoplasm	enzyme
PGM2	phosphoglucomutase 2	ENSBTAG00000005773	22.998	Cytoplasm	enzyme
HECTD1	HECT domain containing E3 ubiquitin protein ligase 1	ENSBTAG00000032477	22.998	Other	enzyme
HDGF	hepatoma-derived growth factor	ENSBTAG00000039793	22.984	Extracellular Space	growth factor
BNC2	basonuclin 2	ENSBTAG00000003669	22.97	Nucleus	other
ATP6V1E1	ATPase, H+ transporting, lysosomal 31kDa, V1 subunit E1	ENSBTAG00000014238	22.946	Cytoplasm	transporter
RER1	retention in endoplasmic reticulum sorting receptor 1	ENSBTAG00000009307	22.927	Cytoplasm	other
SELK	selenoprotein K	ENSBTAG00000032374	22.857	Cytoplasm	other
IDH3B	isocitrate dehydrogenase 3 (NAD+) beta	ENSBTAG00000018813	22.856	Cytoplasm	enzyme
HDAC1	histone deacetylase 1	ENSBTAG00000012698	22.832	Nucleus	transcription regulator
CNOT7	CCR4-NOT transcription complex, subunit 7	ENSBTAG00000018036	22.796	Nucleus	transcription regulator
IER3IP1	immediate early response 3 interacting protein 1	ENSBTAG00000032961	22.795	Cytoplasm	other
VDAC2	voltage-dependent anion channel 2	ENSBTAG00000012975	22.785	Cytoplasm	ion channel
BCL2L15	BCL2-like 15	ENSBTAG00000012419	22.762	Nucleus	other
AKT1	v-akt murine thymoma viral oncogene homolog 1	ENSBTAG00000017636	22.756	Cytoplasm	kinase
SMAD4	SMAD family member 4	ENSBTAG00000006919	22.753	Nucleus	transcription regulator
EMC3	ER membrane protein complex subunit 3	ENSBTAG00000003882	22.735	Nucleus	other
FCGRT	Fc fragment of IgG, receptor, transporter, alpha	ENSBTAG00000013926	22.715	Plasma Membrane	transmembrane receptor
GOLGB1	golgin B1	ENSBTAG00000008862	22.69	Cytoplasm	other
PCBP1	poly(rC) binding protein 1	ENSBTAG00000008985	22.669	Nucleus	translation regulator
LUC7L2	LUC7-like 2 (S. cerevisiae)	ENSBTAG00000017770	22.661	Other	other
SNRPB	small nuclear ribonucleoprotein polypeptides B and B1	ENSBTAG00000001038	22.654	Nucleus	other
ATL2	atlastin GTPase 2	ENSBTAG00000016167	22.64	Cytoplasm	other
H1FX	H1 histone family, member X	ENSBTAG00000040116	22.639	Nucleus	other
SFT2D1	SFT2 domain containing 1	ENSBTAG00000002993	22.627	Other	other
CCL19	chemokine (C-C motif) ligand 19	ENSBTAG00000012684	22.587	Extracellular Space	cytokine
FBXO32	F-box protein 32	ENSBTAG00000016194	22.579	Cytoplasm	enzyme
ATIC	5-aminoimidazole-4-carboxamide ribonucleotide formyltransferase/IMP cyclohydrolase	ENSBTAG00000019274	22.566	Cytoplasm	enzyme
RAB5C	RAB5C, member RAS oncogene family	ENSBTAG00000006982	22.553	Cytoplasm	enzyme
GALNT3	polypeptide N-acetylgalactosaminyltransferase 3	ENSBTAG00000013957	22.539	Cytoplasm	enzyme
NDUFB7	NADH dehydrogenase (ubiquinone) 1 beta subcomplex, 7, 18kDa	ENSBTAG00000012634	22.536	Cytoplasm	enzyme
PPP1R2	protein phosphatase 1, regulatory (inhibitor) subunit 2	ENSBTAG00000006724	22.495	Cytoplasm	phosphatase
PSMD1	proteasome (prosome, macropain) 26S subunit, non-ATPase, 1	ENSBTAG00000005119	22.49	Cytoplasm	other
SELT	selenoprotein T	ENSBTAG00000031435	22.462	Cytoplasm	other
DNAJB1	DnaJ (Hsp40) homolog, subfamily B, member 1	ENSBTAG00000016874	22.432	Nucleus	other
PCMTD1	protein-L-isoaspartate (D-aspartate) O-methyltransferase domain containing 1	ENSBTAG00000017492	22.395	Cytoplasm	enzyme
TOMM20	translocase of outer mitochondrial membrane 20 homolog (yeast)	ENSBTAG00000000562	22.378	Cytoplasm	transporter
TVP23B	trans-golgi network vesicle protein 23 homolog B (S. cerevisiae)	ENSBTAG00000004496	22.367	Other	other
B4GALT1	UDP-Gal:betaGlcNAc beta 1,4- galactosyltransferase, polypeptide 1	ENSBTAG00000015249	22.31	Cytoplasm	enzyme
SMAD2	SMAD family member 2	ENSBTAG00000039916	22.3	Nucleus	transcription regulator
ITFG1	integrin alpha FG-GAP repeat containing 1	ENSBTAG00000004805	22.299	Plasma Membrane	other
SEC13	SEC13 homolog (S. cerevisiae)	ENSBTAG00000017825	22.268	Cytoplasm	transporter
FAM32A	family with sequence similarity 32, member A	ENSBTAG00000046846	22.259	Nucleus	other
NDUFS3	NADH dehydrogenase (ubiquinone) Fe-S protein 3, 30kDa (NADH-coenzyme Q reductase)	ENSBTAG00000018483	22.221	Cytoplasm	enzyme
RPS27L	ribosomal protein S27-like	ENSBTAG00000012898	22.203	Cytoplasm	translation regulator
APPBP2	amyloid beta precursor protein (cytoplasmic tail) binding protein 2	ENSBTAG00000004489	22.195	Cytoplasm	other
BECN1	beclin 1, autophagy related	ENSBTAG00000019914	22.171	Cytoplasm	other
LSM3	LSM3 homolog, U6 small nuclear RNA associated (S. cerevisiae)	ENSBTAG00000007363	22.166	Nucleus	other
GTF2A2	general transcription factor IIA, 2, 12kDa	ENSBTAG00000010298	22.152	Nucleus	transcription regulator
TROVE2	TROVE domain family, member 2	ENSBTAG00000013812	22.148	Nucleus	other
SPCS1	signal peptidase complex subunit 1 homolog (S. cerevisiae)	ENSBTAG00000004747	22.142	Cytoplasm	peptidase
RBM4	RNA binding motif protein 4	ENSBTAG00000031688	22.142	Nucleus	other
CD59	CD59 molecule, complement regulatory protein	ENSBTAG00000002302	22.124	Plasma Membrane	other
TARDBP	TAR DNA binding protein	ENSBTAG00000003697	22.122	Nucleus	transcription regulator
ATP2C1	ATPase, Ca++ transporting, type 2C, member 1	ENSBTAG00000011626	22.11	Cytoplasm	transporter
ECHDC1	ethylmalonyl-CoA decarboxylase 1	ENSBTAG00000003887	22.101	Cytoplasm	enzyme
RWDD1	RWD domain containing 1	ENSBTAG00000009689	22.1	Other	other
WDR26	WD repeat domain 26	ENSBTAG00000011785	22.098	Cytoplasm	other
C16orf72	chromosome 16 open reading frame 72	ENSBTAG00000013858	22.09	Other	other
MVP	major vault protein	ENSBTAG00000007952	22.057	Nucleus	other
OSBPL8	oxysterol binding protein-like 8	ENSBTAG00000004427	22.05	Plasma Membrane	other
CYP51A1	cytochrome P450, family 51, subfamily A, polypeptide 1	ENSBTAG00000001992	22.03	Cytoplasm	enzyme
ARPC1B	actin related protein 2/3 complex, subunit 1B, 41kDa	ENSBTAG00000046248	22.028	Cytoplasm	other
TFRC	transferrin receptor	ENSBTAG00000032719	21.987	Plasma Membrane	transporter
PRDX3	peroxiredoxin 3	ENSBTAG00000008731	21.98	Cytoplasm	enzyme
ITGAV	integrin, alpha V	ENSBTAG00000019929	21.973	Plasma Membrane	ion channel
SH3BGRL	SH3 domain binding glutamate-rich protein like	ENSBTAG00000010587	21.965	Cytoplasm	other
U2SURP	U2 snRNP-associated SURP domain containing	ENSBTAG00000009154	21.964	Nucleus	other
NDFIP2	Nedd4 family interacting protein 2	ENSBTAG00000014227	21.94	Cytoplasm	other
UBE2V2	ubiquitin-conjugating enzyme E2 variant 2	ENSBTAG00000023218	21.922	Cytoplasm	enzyme
TOMM6	translocase of outer mitochondrial membrane 6 homolog (yeast)	ENSBTAG00000008977	21.921	Cytoplasm	other
PFDN4	prefoldin subunit 4	ENSBTAG00000008812	21.906	Cytoplasm	other
UBTF	upstream binding transcription factor, RNA polymerase I	ENSBTAG00000005067	21.858	Nucleus	transcription regulator
AKT3	v-akt murine thymoma viral oncogene homolog 3	ENSBTAG00000017788	21.839	Cytoplasm	kinase
HTRA1	HtrA serine peptidase 1	ENSBTAG00000008389	21.831	Extracellular Space	peptidase
SF3B6	splicing factor 3b, subunit 6, 14kDa	ENSBTAG00000003407	21.83	Nucleus	other
NAB1	NGFI-A binding protein 1 (EGR1 binding protein 1)	ENSBTAG00000000266	21.806	Nucleus	transcription regulator
MRPL9	mitochondrial ribosomal protein L9	ENSBTAG00000000797	21.799	Cytoplasm	translation regulator
RHBDL2	rhomboid, veinlet-like 2 (Drosophila)	ENSBTAG00000008023	21.795	Plasma Membrane	peptidase
CPNE3	copine III	ENSBTAG00000015536	21.795	Cytoplasm	kinase
SEC61A1	Sec61 alpha 1 subunit (S. cerevisiae)	ENSBTAG00000004937	21.79	Cytoplasm	transporter
RPS28	ribosomal protein S28	ENSBTAG00000002468	21.787	Cytoplasm	other
VCAN	versican	ENSBTAG00000014906	21.77	Extracellular Space	other
SLC37A1	solute carrier family 37 (glucose-6-phosphate transporter), member 1	ENSBTAG00000021286	21.766	Plasma Membrane	transporter
AGPS	alkylglycerone phosphate synthase	ENSBTAG00000009897	21.751	Cytoplasm	enzyme
ETS1	v-ets avian erythroblastosis virus E26 oncogene homolog 1	ENSBTAG00000002341	21.746	Nucleus	transcription regulator
CTTN	cortactin	ENSBTAG00000006071	21.742	Plasma Membrane	other
CSTB	cystatin B (stefin B)	ENSBTAG00000000524	21.724	Cytoplasm	peptidase
SRP54	signal recognition particle 54kDa	ENSBTAG00000019085	21.714	Cytoplasm	other
ACO2	aconitase 2, mitochondrial	ENSBTAG00000006429	21.698	Cytoplasm	enzyme
STAG2	stromal antigen 2	ENSBTAG00000009121	21.676	Nucleus	other
AP3B1	adaptor-related protein complex 3, beta 1 subunit	ENSBTAG00000005016	21.671	Plasma Membrane	transporter
TMEM106B	transmembrane protein 106B	ENSBTAG00000019750	21.662	Cytoplasm	other
ADGRE5	adhesion G protein-coupled receptor E5	ENSBTAG00000021818	21.646	Plasma Membrane	G-protein coupled receptor
SLC20A1	solute carrier family 20 (phosphate transporter), member 1	ENSBTAG00000007895	21.626	Plasma Membrane	transporter
MARCH7	membrane-associated ring finger (C3HC4) 7, E3 ubiquitin protein ligase	ENSBTAG00000008755	21.59	Extracellular Space	other
NARS	asparaginyl-tRNA synthetase	ENSBTAG00000019271	21.525	Cytoplasm	enzyme
HIST1H3I	histone cluster 1, H3i	ENSBTAG00000031721	21.518	Nucleus	other
ATP8B1	ATPase, aminophospholipid transporter, class I, type 8B, member 1	ENSBTAG00000005738	21.513	Plasma Membrane	transporter
LITAF	lipopolysaccharide-induced TNF factor	ENSBTAG00000005622	21.509	Nucleus	transcription regulator
DYNC1LI2	dynein, cytoplasmic 1, light intermediate chain 2	ENSBTAG00000000458	21.484	Cytoplasm	other
CUL3	cullin 3	ENSBTAG00000021769	21.461	Nucleus	enzyme
SMC3	structural maintenance of chromosomes 3	ENSBTAG00000013905	21.459	Nucleus	other
IGFBP6	insulin-like growth factor binding protein 6	ENSBTAG00000021467	21.428	Extracellular Space	other
NRBP1	nuclear receptor binding protein 1	ENSBTAG00000018153	21.412	Nucleus	kinase
GMFG	glia maturation factor, gamma	ENSBTAG00000005390	21.402	Cytoplasm	growth factor
WDR83OS	WD repeat domain 83 opposite strand	ENSBTAG00000006244	21.383	Other	other
ABRACL	ABRA C-terminal like	ENSBTAG00000001446	21.379	Other	other
PRDX4	peroxiredoxin 4	ENSBTAG00000006165	21.379	Cytoplasm	enzyme
GBAS	glioblastoma amplified sequence	ENSBTAG00000031598	21.372	Plasma Membrane	other
ANXA11	annexin A11	ENSBTAG00000020940	21.36	Nucleus	other
H2AFJ	H2A histone family, member J	ENSBTAG00000030503	21.353	Cytoplasm	other
SUCLA2	succinate-CoA ligase, ADP-forming, beta subunit	ENSBTAG00000006759	21.341	Cytoplasm	enzyme
FAM114A1	family with sequence similarity 114, member A1	ENSBTAG00000033160	21.33	Extracellular Space	other
ATRX	alpha thalassemia/mental retardation syndrome X-linked	ENSBTAG00000038434	21.317	Nucleus	transcription regulator
AOX1	aldehyde oxidase 1	ENSBTAG00000009725	21.314	Cytoplasm	enzyme
SNW1	SNW domain containing 1	ENSBTAG00000008136	21.293	Nucleus	transcription regulator
HMGCS1	3-hydroxy-3-methylglutaryl-CoA synthase 1 (soluble)	ENSBTAG00000011839	21.256	Cytoplasm	enzyme
SF3B3	splicing factor 3b, subunit 3, 130kDa	ENSBTAG00000010627	21.231	Nucleus	other
CAPN2	calpain 2, (m/II) large subunit	ENSBTAG00000012778	21.23	Cytoplasm	peptidase
TNS1	tensin 1	ENSBTAG00000002485	21.224	Plasma Membrane	other
TMEM256	transmembrane protein 256	ENSBTAG00000031752	21.202	Cytoplasm	other
LLPH	LLP homolog, long-term synaptic facilitation (Aplysia)	ENSBTAG00000002004	21.181	Extracellular Space	other
GLS	glutaminase	ENSBTAG00000007863	21.168	Cytoplasm	enzyme
COMMD3	COMM domain containing 3	ENSBTAG00000003589	21.166	Other	other
PYGB	phosphorylase, glycogen; brain	ENSBTAG00000004625	21.11	Cytoplasm	enzyme
UBE2Q1	ubiquitin-conjugating enzyme E2Q family member 1	ENSBTAG00000007515	21.082	Other	enzyme
MGAT4A	mannosyl (alpha-1,3-)-glycoprotein beta-1,4-N-acetylglucosaminyltransferase, isozyme A	ENSBTAG00000010388	21.067	Cytoplasm	enzyme
TMBIM4	transmembrane BAX inhibitor motif containing 4	ENSBTAG00000026993	21.047	Nucleus	other
FNDC3A	fibronectin type III domain containing 3A	ENSBTAG00000020681	21.038	Cytoplasm	other
NDUFA11	NADH dehydrogenase (ubiquinone) 1 alpha subcomplex, 11, 14.7kDa	ENSBTAG00000019025	21.037	Cytoplasm	enzyme
UBE2R2	ubiquitin-conjugating enzyme E2R 2	ENSBTAG00000000693	21.032	Other	enzyme
ADD1	adducin 1 (alpha)	ENSBTAG00000021128	21.002	Cytoplasm	other
METTL9	methyltransferase like 9	ENSBTAG00000018868	21.001	Other	other
PNN	pinin, desmosome associated protein	ENSBTAG00000026995	20.997	Plasma Membrane	other
GARS	glycyl-tRNA synthetase	ENSBTAG00000018972	20.996	Cytoplasm	enzyme
PSMB9	proteasome (prosome, macropain) subunit, beta type, 9	ENSBTAG00000008954	20.976	Cytoplasm	peptidase
DYNLT3	dynein, light chain, Tctex-type 3	ENSBTAG00000038156	20.957	Cytoplasm	other
ZNF664	zinc finger protein 664	ENSBTAG00000039023	20.957	Nucleus	other
SRPR	signal recognition particle receptor (docking protein)	ENSBTAG00000014105	20.949	Cytoplasm	other
NKTR	natural killer cell triggering receptor	ENSBTAG00000002795	20.922	Plasma Membrane	other
SLC30A5	solute carrier family 30 (zinc transporter), member 5	ENSBTAG00000001013	20.921	Plasma Membrane	transporter
ALDH9A1	aldehyde dehydrogenase 9 family, member A1	ENSBTAG00000017852	20.918	Cytoplasm	enzyme
BIRC3	baculoviral IAP repeat containing 3	ENSBTAG00000024918	20.914	Cytoplasm	enzyme
ASRGL1	asparaginase like 1	ENSBTAG00000006910	20.907	Cytoplasm	enzyme
SNX2	sorting nexin 2	ENSBTAG00000025358	20.904	Cytoplasm	transporter
P4HA1	prolyl 4-hydroxylase, alpha polypeptide I	ENSBTAG00000032996	20.891	Cytoplasm	enzyme
PSMB10	proteasome (prosome, macropain) subunit, beta type, 10	ENSBTAG00000018040	20.89	Cytoplasm	peptidase
PDS5A	PDS5 cohesin associated factor A	ENSBTAG00000017809	20.869	Nucleus	other
PUM2	pumilio RNA-binding family member 2	ENSBTAG00000011155	20.838	Cytoplasm	other
NAA20	N(alpha)-acetyltransferase 20, NatB catalytic subunit	ENSBTAG00000001144	20.833	Cytoplasm	enzyme
CDC42SE2	CDC42 small effector 2	ENSBTAG00000005961	20.827	Plasma Membrane	other
UBA1	ubiquitin-like modifier activating enzyme 1	ENSBTAG00000016764	20.804	Cytoplasm	enzyme
PCM1	pericentriolar material 1	ENSBTAG00000007236	20.803	Cytoplasm	other
SF3B2	splicing factor 3b, subunit 2, 145kDa	ENSBTAG00000002778	20.79	Nucleus	other
SSU72	SSU72 RNA polymerase II CTD phosphatase homolog (S. cerevisiae)	ENSBTAG00000002575	20.764	Other	phosphatase
SOD2	superoxide dismutase 2, mitochondrial	ENSBTAG00000006523	20.739	Cytoplasm	enzyme
KPNA2	karyopherin alpha 2 (RAG cohort 1, importin alpha 1)	ENSBTAG00000012225	20.719	Nucleus	transporter
CDK9	cyclin-dependent kinase 9	ENSBTAG00000004695	20.717	Nucleus	kinase
KRTCAP2	keratinocyte associated protein 2	ENSBTAG00000010617	20.711	Plasma Membrane	enzyme
CCAR1	cell division cycle and apoptosis regulator 1	ENSBTAG00000047537	20.676	Nucleus	transcription regulator
RHOU	ras homolog family member U	ENSBTAG00000018691	20.665	Cytoplasm	enzyme
APEX1	APEX nuclease (multifunctional DNA repair enzyme) 1	ENSBTAG00000002745	20.663	Nucleus	enzyme
ECE1	endothelin converting enzyme 1	ENSBTAG00000002977	20.661	Plasma Membrane	peptidase
AKAP12	A kinase (PRKA) anchor protein 12	ENSBTAG00000014788	20.643	Cytoplasm	transporter
DNTTIP2	deoxynucleotidyltransferase, terminal, interacting protein 2	ENSBTAG00000047679	20.638	Nucleus	other
ARL5A	ADP-ribosylation factor-like 5A	ENSBTAG00000002293	20.615	Other	enzyme
ATP6V1D	ATPase, H+ transporting, lysosomal 34kDa, V1 subunit D	ENSBTAG00000016309	20.61	Cytoplasm	transporter
FAM120A	family with sequence similarity 120A	ENSBTAG00000008696	20.608	Cytoplasm	other
KIDINS220	kinase D-interacting substrate, 220kDa	ENSBTAG00000007963	20.605	Nucleus	transcription regulator
CCDC186	coiled-coil domain containing 186	ENSBTAG00000020233	20.593	Other	other
TAF9	TAF9 RNA polymerase II, TATA box binding protein (TBP)-associated factor, 32kDa	ENSBTAG00000027980	20.586	Nucleus	transcription regulator
Slc25a1	solute carrier family 25 (mitochondrial carrier, citrate transporter), member 1	ENSBTAG00000008528	20.575	Cytoplasm	transporter
ENY2	enhancer of yellow 2 homolog (Drosophila)	ENSBTAG00000007387	20.574	Nucleus	transcription regulator
ELF1	E74-like factor 1 (ets domain transcription factor)	ENSBTAG00000007356	20.572	Nucleus	transcription regulator
GIPC2	GIPC PDZ domain containing family, member 2	ENSBTAG00000011733	20.559	Cytoplasm	other
HLA-DMB	major histocompatibility complex, class II, DM beta	ENSBTAG00000012451	20.545	Plasma Membrane	transmembrane receptor
PTPN11	protein tyrosine phosphatase, non-receptor type 11	ENSBTAG00000002048	20.531	Cytoplasm	phosphatase
YAP1	Yes-associated protein 1	ENSBTAG00000039307	20.525	Nucleus	transcription regulator
USP47	ubiquitin specific peptidase 47	ENSBTAG00000010919	20.508	Cytoplasm	peptidase
LAMB1	laminin, beta 1	ENSBTAG00000011412	20.5	Extracellular Space	other
RNF181	ring finger protein 181	ENSBTAG00000018286	20.496	Other	enzyme
F13A1	coagulation factor XIII, A1 polypeptide	ENSBTAG00000007268	20.488	Extracellular Space	enzyme
AKAP11	A kinase (PRKA) anchor protein 11	ENSBTAG00000014752	20.487	Cytoplasm	other
MESDC2	mesoderm development candidate 2	ENSBTAG00000001565	20.478	Extracellular Space	other
USP15	ubiquitin specific peptidase 15	ENSBTAG00000010428	20.457	Cytoplasm	peptidase
RAB5B	RAB5B, member RAS oncogene family	ENSBTAG00000014129	20.405	Cytoplasm	enzyme
COL14A1	collagen, type XIV, alpha 1	ENSBTAG00000013369	20.379	Extracellular Space	other
GLTSCR2	glioma tumor suppressor candidate region gene 2	ENSBTAG00000021192	20.378	Cytoplasm	other
UBE2D2	ubiquitin-conjugating enzyme E2D 2	ENSBTAG00000004161	20.375	Cytoplasm	enzyme
PYGL	phosphorylase, glycogen, liver	ENSBTAG00000011494	20.363	Cytoplasm	enzyme
TAF7	TAF7 RNA polymerase II, TATA box binding protein (TBP)-associated factor, 55kDa	ENSBTAG00000011945	20.35	Nucleus	transcription regulator
RGMB	repulsive guidance molecule family member b	ENSBTAG00000011864	20.316	Plasma Membrane	other
S100A11	S100 calcium binding protein A11	ENSBTAG00000015145	20.305	Cytoplasm	other
LMAN2	lectin, mannose-binding 2	ENSBTAG00000008034	20.301	Cytoplasm	transporter
ANTXR1	anthrax toxin receptor 1	ENSBTAG00000007808	20.294	Plasma Membrane	transmembrane receptor
ZBED6	zinc finger, BED-type containing 6	ENSBTAG00000045702	20.261	Nucleus	other
ANKS4B	ankyrin repeat and sterile alpha motif domain containing 4B	ENSBTAG00000009837	20.243	Nucleus	transcription regulator
FYTTD1	forty-two-three domain containing 1	ENSBTAG00000014874	20.238	Nucleus	other
PSMC1	proteasome (prosome, macropain) 26S subunit, ATPase, 1	ENSBTAG00000005426	20.237	Nucleus	peptidase
EPS15	epidermal growth factor receptor pathway substrate 15	ENSBTAG00000005542	20.23	Cytoplasm	other
NUDT4	nudix (nucleoside diphosphate linked moiety X)-type motif 4	ENSBTAG00000007447	20.225	Cytoplasm	phosphatase
LRRCC1	leucine rich repeat and coiled-coil centrosomal protein 1	ENSBTAG00000003338	20.219	Nucleus	transporter
SMEK1	SMEK homolog 1, suppressor of mek1 (Dictyostelium)	ENSBTAG00000005040	20.214	Plasma Membrane	other
MAL2	mal, T-cell differentiation protein 2 (gene/pseudogene)	ENSBTAG00000011779	20.16	Plasma Membrane	transporter
PRRC2C	proline-rich coiled-coil 2C	ENSBTAG00000001821	20.143	Other	other
LIPA	lipase A, lysosomal acid, cholesterol esterase	ENSBTAG00000003636	20.135	Cytoplasm	enzyme
RDX	radixin	ENSBTAG00000004672	20.13	Cytoplasm	other
MPC2	mitochondrial pyruvate carrier 2	ENSBTAG00000020968	20.081	Plasma Membrane	other
UBE2G1	ubiquitin-conjugating enzyme E2G 1	ENSBTAG00000014433	20.076	Cytoplasm	enzyme
CLK4	CDC-like kinase 4	ENSBTAG00000019414	20.07	Nucleus	kinase
GNB2	guanine nucleotide binding protein (G protein), beta polypeptide 2	ENSBTAG00000006495	20.068	Plasma Membrane	enzyme
SLC25A4	solute carrier family 25 (mitochondrial carrier; adenine nucleotide translocator), member 4	ENSBTAG00000013208	20.062	Cytoplasm	transporter
TXNRD1	thioredoxin reductase 1	ENSBTAG00000013912	20.06	Cytoplasm	enzyme
SCAMP2	secretory carrier membrane protein 2	ENSBTAG00000005844	20.054	Cytoplasm	transporter
CCNL1	cyclin L1	ENSBTAG00000003851	20.047	Nucleus	other
COPG1	coatomer protein complex, subunit gamma 1	ENSBTAG00000013212	20.018	Cytoplasm	transporter
PSMD7	proteasome (prosome, macropain) 26S subunit, non-ATPase, 7	ENSBTAG00000018425	20.018	Cytoplasm	other
TAPBP	TAP binding protein (tapasin)	ENSBTAG00000016828	19.991	Cytoplasm	transporter
ALCAM	activated leukocyte cell adhesion molecule	ENSBTAG00000000088	19.978	Plasma Membrane	other
LSM14A	LSM14A, SCD6 homolog A (S. cerevisiae)	ENSBTAG00000000630	19.976	Cytoplasm	other
RALB	v-ral simian leukemia viral oncogene homolog B	ENSBTAG00000032021	19.963	Cytoplasm	enzyme
LSM8	LSM8 homolog, U6 small nuclear RNA associated (S. cerevisiae)	ENSBTAG00000012649	19.96	Nucleus	other
ALDH2	aldehyde dehydrogenase 2 family (mitochondrial)	ENSBTAG00000008743	19.956	Cytoplasm	enzyme
GNAI1	guanine nucleotide binding protein (G protein), alpha inhibiting activity polypeptide 1	ENSBTAG00000002714	19.939	Plasma Membrane	enzyme
SORT1	sortilin 1	ENSBTAG00000008849	19.932	Plasma Membrane	G-protein coupled receptor
DRAP1	DR1-associated protein 1 (negative cofactor 2 alpha)	ENSBTAG00000006199	19.901	Nucleus	transcription regulator
PLGRKT	plasminogen receptor, C-terminal lysine transmembrane protein	ENSBTAG00000017530	19.897	Cytoplasm	other
ELF2	E74-like factor 2 (ets domain transcription factor)	ENSBTAG00000020594	19.894	Nucleus	transcription regulator
ACADVL	acyl-CoA dehydrogenase, very long chain	ENSBTAG00000003072	19.892	Cytoplasm	enzyme
GIMAP8	GTPase, IMAP family member 8	ENSBTAG00000014402	19.871	Other	other
ABCE1	ATP-binding cassette, sub-family E (OABP), member 1	ENSBTAG00000019854	19.865	Cytoplasm	transporter
FAM46A	family with sequence similarity 46, member A	ENSBTAG00000000995	19.857	Other	other
YKT6	YKT6 v-SNARE homolog (S. cerevisiae)	ENSBTAG00000000274	19.836	Cytoplasm	enzyme
PRDX5	peroxiredoxin 5	ENSBTAG00000008648	19.831	Cytoplasm	enzyme
PAN3	PAN3 poly(A) specific ribonuclease subunit	ENSBTAG00000009912	19.823	Cytoplasm	other
GIMAP7	GTPase, IMAP family member 7	ENSBTAG00000008550	19.804	Cytoplasm	enzyme
ARMCX3	armadillo repeat containing, X-linked 3	ENSBTAG00000037996	19.786	Cytoplasm	other
PHF3	PHD finger protein 3	ENSBTAG00000019139	19.782	Nucleus	other
ASPH	aspartate beta-hydroxylase	ENSBTAG00000026283	19.724	Cytoplasm	enzyme
PYURF	PIGY upstream reading frame	ENSBTAG00000020541	19.712	Cytoplasm	other
C19orf43	chromosome 19 open reading frame 43	ENSBTAG00000011825	19.699	Nucleus	other
UBE2N	ubiquitin-conjugating enzyme E2N	ENSBTAG00000021767	19.699	Cytoplasm	enzyme
YTHDC1	YTH domain containing 1	ENSBTAG00000015572	19.695	Cytoplasm	other
PDK4	pyruvate dehydrogenase kinase, isozyme 4	ENSBTAG00000014069	19.69	Cytoplasm	kinase
LRPPRC	leucine-rich pentatricopeptide repeat containing	ENSBTAG00000016368	19.672	Cytoplasm	other
PSMG4	proteasome (prosome, macropain) assembly chaperone 4	ENSBTAG00000031249	19.671	Other	transcription regulator
ID1	inhibitor of DNA binding 1, dominant negative helix-loop-helix protein	ENSBTAG00000016169	19.665	Nucleus	transcription regulator
ACIN1	apoptotic chromatin condensation inducer 1	ENSBTAG00000011571	19.629	Nucleus	enzyme
VPS4B	vacuolar protein sorting 4 homolog B (S. cerevisiae)	ENSBTAG00000010492	19.615	Cytoplasm	transporter
MRPL20	mitochondrial ribosomal protein L20	ENSBTAG00000004872	19.609	Cytoplasm	other
FAM107B	family with sequence similarity 107, member B	ENSBTAG00000010023	19.602	Other	other
NDUFA5	NADH dehydrogenase (ubiquinone) 1 alpha subcomplex, 5	ENSBTAG00000009334	19.593	Cytoplasm	enzyme
SAP18	Sin3A-associated protein, 18kDa	ENSBTAG00000018631	19.581	Nucleus	transcription regulator
UBE2K	ubiquitin-conjugating enzyme E2K	ENSBTAG00000020175	19.573	Cytoplasm	transcription regulator
SEC11A	SEC11 homolog A (S. cerevisiae)	ENSBTAG00000011239	19.571	Cytoplasm	peptidase
MTCH2	mitochondrial carrier 2	ENSBTAG00000018742	19.552	Cytoplasm	other
PSMC3	proteasome (prosome, macropain) 26S subunit, ATPase, 3	ENSBTAG00000021744	19.545	Nucleus	transcription regulator
FABP5	fatty acid binding protein 5 (psoriasis-associated)	ENSBTAG00000047330	19.524	Cytoplasm	transporter
GLCE	glucuronic acid epimerase	ENSBTAG00000001405	19.517	Cytoplasm	enzyme
RAB8B	RAB8B, member RAS oncogene family	ENSBTAG00000011146	19.516	Cytoplasm	enzyme
MYB	v-myb avian myeloblastosis viral oncogene homolog	ENSBTAG00000012074	19.506	Nucleus	transcription regulator
TOMM22	translocase of outer mitochondrial membrane 22 homolog (yeast)	ENSBTAG00000010157	19.504	Cytoplasm	transporter
MED13	mediator complex subunit 13	ENSBTAG00000011721	19.496	Nucleus	transcription regulator
AP2M1	adaptor-related protein complex 2, mu 1 subunit	ENSBTAG00000020106	19.489	Cytoplasm	transporter
LUC7L	LUC7-like (S. cerevisiae)	ENSBTAG00000016568	19.482	Nucleus	other
IDH3A	isocitrate dehydrogenase 3 (NAD+) alpha	ENSBTAG00000006227	19.48	Cytoplasm	enzyme
MTUS1	microtubule associated tumor suppressor 1	ENSBTAG00000039682	19.473	Extracellular Space	other
LGALS9	lectin, galactoside-binding, soluble, 9	ENSBTAG00000006846	19.46	Plasma Membrane	other
Sf1	splicing factor 1	ENSBTAG00000001035	19.454	Nucleus	other
ANKRD12	ankyrin repeat domain 12	ENSBTAG00000002755	19.448	Nucleus	other
RAB1B	RAB1B, member RAS oncogene family	ENSBTAG00000046485	19.447	Cytoplasm	other
UBE2L3	ubiquitin-conjugating enzyme E2L 3	ENSBTAG00000013038	19.441	Nucleus	enzyme
TNKS2	tankyrase, TRF1-interacting ankyrin-related ADP-ribose polymerase 2	ENSBTAG00000009279	19.436	Nucleus	enzyme
NDUFB8	NADH dehydrogenase (ubiquinone) 1 beta subcomplex, 8, 19kDa	ENSBTAG00000000091	19.426	Cytoplasm	enzyme
RAB32	RAB32, member RAS oncogene family	ENSBTAG00000009784	19.42	Cytoplasm	enzyme
HSD17B4	hydroxysteroid (17-beta) dehydrogenase 4	ENSBTAG00000006978	19.417	Cytoplasm	enzyme
BRD7	bromodomain containing 7	ENSBTAG00000021575	19.409	Nucleus	transcription regulator
COPS4	COP9 signalosome subunit 4	ENSBTAG00000006950	19.402	Cytoplasm	other
CASP7	caspase 7, apoptosis-related cysteine peptidase	ENSBTAG00000006615	19.396	Cytoplasm	peptidase
AKAP9	A kinase (PRKA) anchor protein 9	ENSBTAG00000007442	19.396	Cytoplasm	other
SLMO2	slowmo homolog 2 (Drosophila)	ENSBTAG00000004402	19.372	Cytoplasm	other
TAP1	transporter 1, ATP-binding cassette, sub-family B (MDR/TAP)	ENSBTAG00000008953	19.368	Cytoplasm	transporter
GOLPH3	golgi phosphoprotein 3 (coat-protein)	ENSBTAG00000032848	19.353	Cytoplasm	other
ATXN10	ataxin 10	ENSBTAG00000009351	19.345	Cytoplasm	other
TGFBR3	transforming growth factor, beta receptor III	ENSBTAG00000024269	19.345	Plasma Membrane	kinase
SELENBP1	selenium binding protein 1	ENSBTAG00000008091	19.331	Cytoplasm	other
CBX5	chromobox homolog 5	ENSBTAG00000006246	19.325	Nucleus	transcription regulator
MIA3	melanoma inhibitory activity family, member 3	ENSBTAG00000018824	19.325	Cytoplasm	other
XIAP	X-linked inhibitor of apoptosis, E3 ubiquitin protein ligase	ENSBTAG00000040350	19.318	Cytoplasm	enzyme
AHCYL1	adenosylhomocysteinase-like 1	ENSBTAG00000018893	19.277	Cytoplasm	enzyme
SLC4A7	solute carrier family 4, sodium bicarbonate cotransporter, member 7	ENSBTAG00000018227	19.263	Plasma Membrane	transporter
FBXL5	F-box and leucine-rich repeat protein 5	ENSBTAG00000021214	19.26	Cytoplasm	enzyme
TMEM128	transmembrane protein 128	ENSBTAG00000003652	19.258	Other	other
LGR4	leucine-rich repeat containing G protein-coupled receptor 4	ENSBTAG00000002606	19.247	Plasma Membrane	transmembrane receptor
SEPT11	septin 11	ENSBTAG00000021372	19.225	Nucleus	other
GANAB	glucosidase, alpha; neutral AB	ENSBTAG00000016956	19.193	Cytoplasm	enzyme
PIK3C2A	phosphatidylinositol-4-phosphate 3-kinase, catalytic subunit type 2 alpha	ENSBTAG00000004901	19.192	Cytoplasm	kinase
MAN1A2	mannosidase, alpha, class 1A, member 2	ENSBTAG00000003586	19.172	Cytoplasm	enzyme
MS4A8	membrane-spanning 4-domains, subfamily A, member 8	ENSBTAG00000009289	19.171	Plasma Membrane	other
LY75	lymphocyte antigen 75	ENSBTAG00000017797	19.161	Plasma Membrane	transmembrane receptor
CORO1B	coronin, actin binding protein, 1B	ENSBTAG00000004783	19.131	Cytoplasm	other
SMIM19	small integral membrane protein 19	ENSBTAG00000000979	19.13	Nucleus	other
EIF4EBP2	eukaryotic translation initiation factor 4E binding protein 2	ENSBTAG00000019124	19.119	Cytoplasm	translation regulator
RARS	arginyl-tRNA synthetase	ENSBTAG00000014626	19.118	Cytoplasm	enzyme
DNM2	dynamin 2	ENSBTAG00000013362	19.1	Plasma Membrane	enzyme
SEC23B	Sec23 homolog B (S. cerevisiae)	ENSBTAG00000018295	19.083	Extracellular Space	transporter
KIAA0368	KIAA0368	ENSBTAG00000006712	19.081	Cytoplasm	other
SERPINB1	serpin peptidase inhibitor, clade B (ovalbumin), member 1	ENSBTAG00000011975	19.079	Cytoplasm	other
RABAC1	Rab acceptor 1 (prenylated)	ENSBTAG00000018633	19.056	Cytoplasm	other
NUB1	negative regulator of ubiquitin-like proteins 1	ENSBTAG00000004540	19.052	Nucleus	other
UBE4A	ubiquitination factor E4A	ENSBTAG00000019725	19.041	Cytoplasm	other
LIMS1	LIM and senescent cell antigen-like domains 1	ENSBTAG00000010971	19.04	Plasma Membrane	other
NOV	nephroblastoma overexpressed	ENSBTAG00000002080	19.029	Extracellular Space	growth factor
RAB3GAP1	RAB3 GTPase activating protein subunit 1 (catalytic)	ENSBTAG00000013449	19.004	Cytoplasm	other
AMZ2	archaelysin family metallopeptidase 2	ENSBTAG00000009345	18.997	Other	other
MRPL17	mitochondrial ribosomal protein L17	ENSBTAG00000024781	18.994	Cytoplasm	other
LBR	lamin B receptor	ENSBTAG00000008453	18.962	Nucleus	enzyme
PPM1A	protein phosphatase, Mg2+/Mn2+ dependent, 1A	ENSBTAG00000018127	18.952	Cytoplasm	phosphatase
SPAG9	sperm associated antigen 9	ENSBTAG00000012293	18.923	Cytoplasm	other
IGFBP5	insulin-like growth factor binding protein 5	ENSBTAG00000007062	18.922	Extracellular Space	other
HIST3H2BB	histone cluster 3, H2bb	ENSBTAG00000034901	18.915	Nucleus	other
DDR2	discoidin domain receptor tyrosine kinase 2	ENSBTAG00000004885	18.909	Plasma Membrane	kinase
GSK3B	glycogen synthase kinase 3 beta	ENSBTAG00000048057	18.909	Nucleus	kinase
COA3	cytochrome c oxidase assembly factor 3	ENSBTAG00000019911	18.898	Cytoplasm	other
GOT2	glutamic-oxaloacetic transaminase 2, mitochondrial	ENSBTAG00000007172	18.895	Cytoplasm	enzyme
SRPK1	SRSF protein kinase 1	ENSBTAG00000016838	18.889	Nucleus	kinase
PSIP1	PC4 and SFRS1 interacting protein 1	ENSBTAG00000007872	18.868	Nucleus	other
FUCA1	fucosidase, alpha-L- 1, tissue	ENSBTAG00000030434	18.863	Cytoplasm	enzyme
AMFR	autocrine motility factor receptor, E3 ubiquitin protein ligase	ENSBTAG00000003798	18.858	Plasma Membrane	transmembrane receptor
RNF10	ring finger protein 10	ENSBTAG00000015767	18.856	Cytoplasm	enzyme
HIGD2A	HIG1 hypoxia inducible domain family, member 2A	ENSBTAG00000010735	18.852	Cytoplasm	other
MAGED2	melanoma antigen family D2	ENSBTAG00000039888	18.852	Plasma Membrane	other
DHRS7	dehydrogenase/reductase (SDR family) member 7	ENSBTAG00000020729	18.842	Other	enzyme
PTPN2	protein tyrosine phosphatase, non-receptor type 2	ENSBTAG00000010563	18.841	Cytoplasm	phosphatase
JAK2	Janus kinase 2	ENSBTAG00000012047	18.814	Cytoplasm	kinase
CCT6A	chaperonin containing TCP1, subunit 6A (zeta 1)	ENSBTAG00000008184	18.8	Cytoplasm	other
MBNL2	muscleblind-like splicing regulator 2	ENSBTAG00000018313	18.798	Other	other
SMC5	structural maintenance of chromosomes 5	ENSBTAG00000018437	18.797	Nucleus	other
NCBP2	nuclear cap binding protein subunit 2, 20kDa	ENSBTAG00000008873	18.794	Nucleus	other
NASP	nuclear autoantigenic sperm protein (histone-binding)	ENSBTAG00000015346	18.775	Nucleus	other
SMARCE1	SWI/SNF related, matrix associated, actin dependent regulator of chromatin, subfamily e, member 1	ENSBTAG00000015308	18.772	Nucleus	transcription regulator
CD3G	CD3g molecule, gamma (CD3-TCR complex)	ENSBTAG00000006453	18.768	Plasma Membrane	transmembrane receptor
FKBP2	FK506 binding protein 2, 13kDa	ENSBTAG00000013606	18.767	Cytoplasm	enzyme
GDI1	GDP dissociation inhibitor 1	ENSBTAG00000012125	18.766	Cytoplasm	other
ST13	suppression of tumorigenicity 13 (colon carcinoma) (Hsp70 interacting protein)	ENSBTAG00000006202	18.764	Cytoplasm	other
SUPT16H	suppressor of Ty 16 homolog (S. cerevisiae)	ENSBTAG00000020421	18.734	Nucleus	transcription regulator
GRAMD3	GRAM domain containing 3	ENSBTAG00000014974	18.717	Extracellular Space	other
DDX31	DEAD (Asp-Glu-Ala-Asp) box polypeptide 31	ENSBTAG00000003530	18.697	Nucleus	enzyme
WAPAL	wings apart-like homolog (Drosophila)	ENSBTAG00000012213	18.668	Nucleus	other
MED21	mediator complex subunit 21	ENSBTAG00000005082	18.667	Nucleus	transcription regulator
EXT1	exostosin glycosyltransferase 1	ENSBTAG00000006209	18.665	Cytoplasm	enzyme
TUBA1C	tubulin, alpha 1c	ENSBTAG00000037775	18.663	Cytoplasm	other
MRPL11	mitochondrial ribosomal protein L11	ENSBTAG00000015006	18.635	Cytoplasm	other
PPP2R1A	protein phosphatase 2, regulatory subunit A, alpha	ENSBTAG00000019851	18.599	Cytoplasm	phosphatase
ME2	malic enzyme 2, NAD(+)-dependent, mitochondrial	ENSBTAG00000016269	18.598	Cytoplasm	enzyme
HSD17B10	hydroxysteroid (17-beta) dehydrogenase 10	ENSBTAG00000017779	18.583	Cytoplasm	enzyme
RNF130	ring finger protein 130	ENSBTAG00000004856	18.573	Cytoplasm	peptidase
RHOC	ras homolog family member C	ENSBTAG00000014299	18.548	Plasma Membrane	enzyme
CYFIP1	cytoplasmic FMR1 interacting protein 1	ENSBTAG00000016894	18.545	Cytoplasm	other
ATF2	activating transcription factor 2	ENSBTAG00000002295	18.535	Nucleus	transcription regulator
SRP19	signal recognition particle 19kDa	ENSBTAG00000012803	18.523	Cytoplasm	other
GUK1	guanylate kinase 1	ENSBTAG00000014775	18.515	Cytoplasm	kinase
POLE4	polymerase (DNA-directed), epsilon 4, accessory subunit	ENSBTAG00000017189	18.513	Nucleus	enzyme
SRP72	signal recognition particle 72kDa	ENSBTAG00000010593	18.511	Nucleus	kinase
B3GNT3	UDP-GlcNAc:betaGal beta-1,3-N-acetylglucosaminyltransferase 3	ENSBTAG00000046750	18.508	Cytoplasm	enzyme
VMP1	vacuole membrane protein 1	ENSBTAG00000011623	18.501	Plasma Membrane	other
EMC7	ER membrane protein complex subunit 7	ENSBTAG00000007385	18.487	Other	other
DDI2	DNA-damage inducible 1 homolog 2 (S. cerevisiae)	ENSBTAG00000039662	18.474	Plasma Membrane	transporter
GOSR1	golgi SNAP receptor complex member 1	ENSBTAG00000004961	18.463	Cytoplasm	transporter
DPY30	dpy-30 homolog (C. elegans)	ENSBTAG00000009246	18.457	Nucleus	other
CHTOP	chromatin target of PRMT1	ENSBTAG00000005166	18.456	Nucleus	other
FGFR1OP2	FGFR1 oncogene partner 2	ENSBTAG00000004532	18.449	Cytoplasm	other
PCOLCE2	procollagen C-endopeptidase enhancer 2	ENSBTAG00000016026	18.437	Extracellular Space	other
UBE3A	ubiquitin protein ligase E3A	ENSBTAG00000002487	18.432	Nucleus	enzyme
ADH5	alcohol dehydrogenase 5 (class III), chi polypeptide	ENSBTAG00000016007	18.431	Cytoplasm	enzyme
HSPB8	heat shock 22kDa protein 8	ENSBTAG00000001303	18.423	Cytoplasm	kinase
CRBN	cereblon	ENSBTAG00000019536	18.421	Cytoplasm	enzyme
CUTA	cutA divalent cation tolerance homolog (E. coli)	ENSBTAG00000001635	18.409	Cytoplasm	other
CETN2	centrin, EF-hand protein, 2	ENSBTAG00000007844	18.407	Nucleus	enzyme
KHDRBS1	KH domain containing, RNA binding, signal transduction associated 1	ENSBTAG00000012497	18.404	Nucleus	transcription regulator
EIF6	eukaryotic translation initiation factor 6	ENSBTAG00000011263	18.399	Cytoplasm	translation regulator
SMARCC1	SWI/SNF related, matrix associated, actin dependent regulator of chromatin, subfamily c, member 1	ENSBTAG00000031567	18.397	Nucleus	transcription regulator
FAM210B	family with sequence similarity 210, member B	ENSBTAG00000013007	18.391	Extracellular Space	other
DPYSL3	dihydropyrimidinase-like 3	ENSBTAG00000010661	18.376	Cytoplasm	enzyme
ACBD3	acyl-CoA binding domain containing 3	ENSBTAG00000013128	18.346	Cytoplasm	other
COPZ1	coatomer protein complex, subunit zeta 1	ENSBTAG00000005384	18.345	Cytoplasm	transporter
SRA1	steroid receptor RNA activator 1	ENSBTAG00000001449	18.338	Nucleus	transcription regulator
FIS1	fission 1 (mitochondrial outer membrane) homolog (S. cerevisiae)	ENSBTAG00000007900	18.306	Cytoplasm	other
RALA	v-ral simian leukemia viral oncogene homolog A (ras related)	ENSBTAG00000006661	18.292	Cytoplasm	enzyme
CDC42EP3	CDC42 effector protein (Rho GTPase binding) 3	ENSBTAG00000023736	18.281	Cytoplasm	other
PIN4	peptidylprolyl cis/trans isomerase, NIMA-interacting 4	ENSBTAG00000047376	18.277	Nucleus	enzyme
PTGDS	prostaglandin D2 synthase 21kDa (brain)	ENSBTAG00000015074	18.276	Cytoplasm	enzyme
PCNA	proliferating cell nuclear antigen	ENSBTAG00000006065	18.269	Nucleus	enzyme
C1orf123	chromosome 1 open reading frame 123	ENSBTAG00000003484	18.266	Cytoplasm	other
QARS	glutaminyl-tRNA synthetase	ENSBTAG00000018928	18.263	Cytoplasm	enzyme
YTHDF3	YTH N(6)-methyladenosine RNA binding protein 3	ENSBTAG00000018557	18.226	Cytoplasm	other
OXSR1	oxidative stress responsive 1	ENSBTAG00000014927	18.224	Nucleus	kinase
FAM208A	family with sequence similarity 208, member A	ENSBTAG00000019748	18.224	Other	other
PSMB5	proteasome (prosome, macropain) subunit, beta type, 5	ENSBTAG00000012726	18.223	Cytoplasm	peptidase
TIAL1	TIA1 cytotoxic granule-associated RNA binding protein-like 1	ENSBTAG00000004080	18.217	Nucleus	transcription regulator
MAN1A1	mannosidase, alpha, class 1A, member 1	ENSBTAG00000024381	18.209	Cytoplasm	enzyme
INTS8	integrator complex subunit 8	ENSBTAG00000004902	18.205	Nucleus	other
EPAS1	endothelial PAS domain protein 1	ENSBTAG00000003711	18.204	Nucleus	transcription regulator
EML4	echinoderm microtubule associated protein like 4	ENSBTAG00000010935	18.199	Cytoplasm	other
DCUN1D1	DCN1, defective in cullin neddylation 1, domain containing 1	ENSBTAG00000012797	18.176	Nucleus	other
USP34	ubiquitin specific peptidase 34	ENSBTAG00000006027	18.174	Extracellular Space	peptidase
ARL15	ADP-ribosylation factor-like 15	ENSBTAG00000019834	18.173	Cytoplasm	other
KLF6	Kruppel-like factor 6	ENSBTAG00000015188	18.172	Nucleus	transcription regulator
FNBP4	formin binding protein 4	ENSBTAG00000020911	18.171	Nucleus	other
RAD23B	RAD23 homolog B (S. cerevisiae)	ENSBTAG00000001926	18.17	Nucleus	other
MARC2	mitochondrial amidoxime reducing component 2	ENSBTAG00000016277	18.157	Cytoplasm	enzyme
BLOC1S1	biogenesis of lysosomal organelles complex-1, subunit 1	ENSBTAG00000011918	18.149	Cytoplasm	other
PDHA1	pyruvate dehydrogenase (lipoamide) alpha 1	ENSBTAG00000019852	18.126	Cytoplasm	enzyme
DENND4C	DENN/MADD domain containing 4C	ENSBTAG00000003097	18.116	Other	other
HP1BP3	heterochromatin protein 1, binding protein 3	ENSBTAG00000018656	18.104	Nucleus	other
IPMK	inositol polyphosphate multikinase	ENSBTAG00000011197	18.101	Nucleus	kinase
CHCHD1	coiled-coil-helix-coiled-coil-helix domain containing 1	ENSBTAG00000012654	18.086	Nucleus	other
KMT2E	lysine (K)-specific methyltransferase 2E	ENSBTAG00000009207	18.072	Nucleus	enzyme
PEA15	phosphoprotein enriched in astrocytes 15	ENSBTAG00000005793	18.053	Cytoplasm	transporter
NFU1	NFU1 iron-sulfur cluster scaffold	ENSBTAG00000000141	18.049	Cytoplasm	other
ZNF24	zinc finger protein 24	ENSBTAG00000010255	18.046	Nucleus	transcription regulator
PECR	peroxisomal trans-2-enoyl-CoA reductase	ENSBTAG00000006821	18.045	Cytoplasm	enzyme
SLTM	SAFB-like, transcription modulator	ENSBTAG00000011319	18.044	Nucleus	other
ATL3	atlastin GTPase 3	ENSBTAG00000003330	18.042	Cytoplasm	other
RFK	riboflavin kinase	ENSBTAG00000019345	18.031	Cytoplasm	kinase
BMPR1A	bone morphogenetic protein receptor, type IA	ENSBTAG00000000231	18.023	Plasma Membrane	kinase
GRN	granulin	ENSBTAG00000018823	18.009	Extracellular Space	growth factor
LAMTOR2	late endosomal/lysosomal adaptor, MAPK and MTOR activator 2	ENSBTAG00000011754	17.992	Cytoplasm	other
DCTN6	dynactin 6	ENSBTAG00000000744	17.983	Cytoplasm	enzyme
CTCF	CCCTC-binding factor (zinc finger protein)	ENSBTAG00000013757	17.975	Nucleus	transcription regulator
MFN1	mitofusin 1	ENSBTAG00000010485	17.96	Cytoplasm	enzyme
PGRMC2	progesterone receptor membrane component 2	ENSBTAG00000010843	17.954	Nucleus	other
IRF2BP2	interferon regulatory factor 2 binding protein 2	ENSBTAG00000046841	17.937	Nucleus	transcription regulator
MRPL52	mitochondrial ribosomal protein L52	ENSBTAG00000014822	17.936	Cytoplasm	other
PKN1	protein kinase N1	ENSBTAG00000017037	17.934	Cytoplasm	kinase
HNRNPUL2	heterogeneous nuclear ribonucleoprotein U-like 2	ENSBTAG00000002510	17.928	Nucleus	other
ASH1L	ash1 (absent, small, or homeotic)-like (Drosophila)	ENSBTAG00000003954	17.928	Nucleus	transcription regulator
DDX21	DEAD (Asp-Glu-Ala-Asp) box helicase 21	ENSBTAG00000014558	17.918	Nucleus	enzyme
ARFIP1	ADP-ribosylation factor interacting protein 1	ENSBTAG00000008438	17.907	Cytoplasm	other
PSMD14	proteasome (prosome, macropain) 26S subunit, non-ATPase, 14	ENSBTAG00000021691	17.904	Cytoplasm	peptidase
UBR5	ubiquitin protein ligase E3 component n-recognin 5	ENSBTAG00000021209	17.902	Nucleus	enzyme
RAB8A	RAB8A, member RAS oncogene family	ENSBTAG00000038696	17.894	Plasma Membrane	enzyme
STK38L	serine/threonine kinase 38 like	ENSBTAG00000011798	17.888	Cytoplasm	kinase
PGD	phosphogluconate dehydrogenase	ENSBTAG00000013527	17.88	Cytoplasm	enzyme
DLD	dihydrolipoamide dehydrogenase	ENSBTAG00000001908	17.853	Cytoplasm	enzyme
RAB7A	RAB7A, member RAS oncogene family	ENSBTAG00000010193	17.848	Cytoplasm	enzyme
XPOT	exportin, tRNA	ENSBTAG00000026962	17.841	Nucleus	other
TBC1D23	TBC1 domain family, member 23	ENSBTAG00000015010	17.835	Other	other
CCDC47	coiled-coil domain containing 47	ENSBTAG00000011834	17.812	Extracellular Space	other
MAPK6	mitogen-activated protein kinase 6	ENSBTAG00000005865	17.809	Cytoplasm	kinase
PECAM1	platelet/endothelial cell adhesion molecule 1	ENSBTAG00000012066	17.805	Plasma Membrane	other
FNDC3B	fibronectin type III domain containing 3B	ENSBTAG00000019376	17.796	Cytoplasm	other
SENP6	SUMO1/sentrin specific peptidase 6	ENSBTAG00000005869	17.77	Cytoplasm	peptidase
MEA1	male-enhanced antigen 1	ENSBTAG00000005536	17.769	Cytoplasm	other
SSRP1	structure specific recognition protein 1	ENSBTAG00000000375	17.766	Nucleus	other
JMJD1C	jumonji domain containing 1C	ENSBTAG00000001573	17.756	Nucleus	other
PLCB4	phospholipase C, beta 4	ENSBTAG00000013116	17.751	Cytoplasm	enzyme
RRAS2	related RAS viral (r-ras) oncogene homolog 2	ENSBTAG00000011905	17.699	Plasma Membrane	enzyme
COX7A2	cytochrome c oxidase subunit VIIa polypeptide 2 (liver)	ENSBTAG00000005096	17.691	Cytoplasm	enzyme
CNIH4	cornichon family AMPA receptor auxiliary protein 4	ENSBTAG00000019471	17.672	Plasma Membrane	other
ACSS1	acyl-CoA synthetase short-chain family member 1	ENSBTAG00000004281	17.659	Cytoplasm	enzyme
GALE	UDP-galactose-4-epimerase	ENSBTAG00000005002	17.654	Cytoplasm	enzyme
TRPC4AP	transient receptor potential cation channel, subfamily C, member 4 associated protein	ENSBTAG00000002236	17.649	Cytoplasm	transporter
HK1	hexokinase 1	ENSBTAG00000012380	17.619	Cytoplasm	kinase
TNXB	tenascin XB	ENSBTAG00000001444	17.617	Extracellular Space	other
SMCHD1	structural maintenance of chromosomes flexible hinge domain containing 1	ENSBTAG00000003354	17.611	Nucleus	other
PANK3	pantothenate kinase 3	ENSBTAG00000011895	17.607	Cytoplasm	kinase
RNF19A	ring finger protein 19A, RBR E3 ubiquitin protein ligase	ENSBTAG00000017833	17.606	Nucleus	enzyme
MMD	monocyte to macrophage differentiation-associated	ENSBTAG00000000205	17.592	Plasma Membrane	kinase
C5orf15	chromosome 5 open reading frame 15	ENSBTAG00000013112	17.588	Other	other
MAPK1	mitogen-activated protein kinase 1	ENSBTAG00000010312	17.581	Cytoplasm	kinase
PTP4A1	protein tyrosine phosphatase type IVA, member 1	ENSBTAG00000002275	17.58	Cytoplasm	phosphatase
ARHGEF12	Rho guanine nucleotide exchange factor (GEF) 12	ENSBTAG00000021343	17.574	Cytoplasm	other
WIPF1	WAS/WASL interacting protein family, member 1	ENSBTAG00000001585	17.568	Cytoplasm	other
FAM96B	family with sequence similarity 96, member B	ENSBTAG00000013931	17.56	Cytoplasm	other
MYCBP	MYC binding protein	ENSBTAG00000030337	17.558	Nucleus	transcription regulator
PRKACB	protein kinase, cAMP-dependent, catalytic, beta	ENSBTAG00000011953	17.555	Cytoplasm	kinase
RBM3	RNA binding motif (RNP1, RRM) protein 3	ENSBTAG00000025848	17.551	Cytoplasm	other
RAMP2	receptor (G protein-coupled) activity modifying protein 2	ENSBTAG00000019903	17.547	Plasma Membrane	transporter
SEL1L3	sel-1 suppressor of lin-12-like 3 (C. elegans)	ENSBTAG00000002299	17.542	Nucleus	other
EMC10	ER membrane protein complex subunit 10	ENSBTAG00000045510	17.507	Other	other
VTI1B	vesicle transport through interaction with t-SNAREs 1B	ENSBTAG00000001948	17.494	Plasma Membrane	transporter
LAMTOR4	late endosomal/lysosomal adaptor, MAPK and MTOR activator 4	ENSBTAG00000015009	17.481	Cytoplasm	other
TMEM33	transmembrane protein 33	ENSBTAG00000043958	17.468	Cytoplasm	other
CHD4	chromodomain helicase DNA binding protein 4	ENSBTAG00000014734	17.465	Nucleus	enzyme
RIT1	Ras-like without CAAX 1	ENSBTAG00000000105	17.453	Plasma Membrane	enzyme
SSBP2	single-stranded DNA binding protein 2	ENSBTAG00000013856	17.43	Nucleus	transcription regulator
PKN2	protein kinase N2	ENSBTAG00000021900	17.426	Cytoplasm	kinase
UBA2	ubiquitin-like modifier activating enzyme 2	ENSBTAG00000002573	17.42	Cytoplasm	enzyme
SEC63	SEC63 homolog (S. cerevisiae)	ENSBTAG00000016562	17.419	Cytoplasm	transporter
SP1	Sp1 transcription factor	ENSBTAG00000003021	17.415	Nucleus	transcription regulator
C12orf57	chromosome 12 open reading frame 57	ENSBTAG00000020292	17.411	Other	other
CDC42SE1	CDC42 small effector 1	ENSBTAG00000015363	17.408	Plasma Membrane	other
PSMD12	proteasome (prosome, macropain) 26S subunit, non-ATPase, 12	ENSBTAG00000002423	17.405	Cytoplasm	other
TUBB6	tubulin, beta 6 class V	ENSBTAG00000046337	17.398	Cytoplasm	other
ATF7IP	activating transcription factor 7 interacting protein	ENSBTAG00000003221	17.396	Nucleus	transcription regulator
AKR1A1	aldo-keto reductase family 1, member A1 (aldehyde reductase)	ENSBTAG00000000497	17.394	Cytoplasm	enzyme
PPP3CA	protein phosphatase 3, catalytic subunit, alpha isozyme	ENSBTAG00000016005	17.388	Cytoplasm	phosphatase
NDUFS6	NADH dehydrogenase (ubiquinone) Fe-S protein 6, 13kDa (NADH-coenzyme Q reductase)	ENSBTAG00000009914	17.358	Cytoplasm	enzyme
ERGIC2	ERGIC and golgi 2	ENSBTAG00000011096	17.356	Cytoplasm	other
SIRPA	signal-regulatory protein alpha	ENSBTAG00000007213	17.344	Plasma Membrane	phosphatase
TXN2	thioredoxin 2	ENSBTAG00000000014	17.338	Cytoplasm	enzyme
RHOQ	ras homolog family member Q	ENSBTAG00000013749	17.338	Plasma Membrane	enzyme
PRPF3	pre-mRNA processing factor 3	ENSBTAG00000013946	17.332	Nucleus	other
CTNND1	catenin (cadherin-associated protein), delta 1	ENSBTAG00000002411	17.331	Nucleus	other
NFKBIA	nuclear factor of kappa light polypeptide gene enhancer in B-cells inhibitor, alpha	ENSBTAG00000016683	17.303	Cytoplasm	transcription regulator
APOD	apolipoprotein D	ENSBTAG00000023600	17.297	Extracellular Space	transporter
MSRB3	methionine sulfoxide reductase B3	ENSBTAG00000044017	17.288	Cytoplasm	other
TMF1	TATA element modulatory factor 1	ENSBTAG00000015554	17.285	Cytoplasm	transcription regulator
CHMP2B	charged multivesicular body protein 2B	ENSBTAG00000007939	17.284	Cytoplasm	other
CRYAB	crystallin, alpha B	ENSBTAG00000000434	17.282	Nucleus	other
GMPS	guanine monphosphate synthase	ENSBTAG00000013013	17.276	Nucleus	enzyme
PAFAH1B2	platelet-activating factor acetylhydrolase 1b, catalytic subunit 2 (30kDa)	ENSBTAG00000005627	17.274	Cytoplasm	enzyme
PSMD6	proteasome (prosome, macropain) 26S subunit, non-ATPase, 6	ENSBTAG00000015112	17.27	Cytoplasm	enzyme
NHP2L1	NHP2 non-histone chromosome protein 2-like 1 (S. cerevisiae)	ENSBTAG00000006104	17.267	Nucleus	other
NBN	nibrin	ENSBTAG00000013225	17.262	Nucleus	other
TBL1X	transducin (beta)-like 1X-linked	ENSBTAG00000018112	17.26	Nucleus	transcription regulator
UXT	ubiquitously-expressed, prefoldin-like chaperone	ENSBTAG00000015820	17.259	Cytoplasm	other
PRNP	prion protein	ENSBTAG00000027937	17.253	Plasma Membrane	other
RAB5A	RAB5A, member RAS oncogene family	ENSBTAG00000046385	17.253	Cytoplasm	enzyme
HMGCR	3-hydroxy-3-methylglutaryl-CoA reductase	ENSBTAG00000007840	17.243	Cytoplasm	enzyme
S100A13	S100 calcium binding protein A13	ENSBTAG00000021378	17.236	Cytoplasm	other
ERLIN2	ER lipid raft associated 2	ENSBTAG00000017831	17.233	Plasma Membrane	other
TAOK1	TAO kinase 1	ENSBTAG00000000827	17.219	Cytoplasm	kinase
F2R	coagulation factor II (thrombin) receptor	ENSBTAG00000020199	17.218	Plasma Membrane	G-protein coupled receptor
CSE1L	CSE1 chromosome segregation 1-like (yeast)	ENSBTAG00000005957	17.207	Nucleus	transporter
ID3	inhibitor of DNA binding 3, dominant negative helix-loop-helix protein	ENSBTAG00000030425	17.193	Nucleus	transcription regulator
CEBPG	CCAAT/enhancer binding protein (C/EBP), gamma	ENSBTAG00000017560	17.192	Nucleus	transcription regulator
EDNRB	endothelin receptor type B	ENSBTAG00000005299	17.188	Plasma Membrane	G-protein coupled receptor
TPPP3	tubulin polymerization-promoting protein family member 3	ENSBTAG00000019822	17.187	Cytoplasm	other
SNAP23	synaptosomal-associated protein, 23kDa	ENSBTAG00000005661	17.176	Plasma Membrane	transporter
MCMBP	minichromosome maintenance complex binding protein	ENSBTAG00000009877	17.173	Nucleus	other
EVL	Enah/Vasp-like	ENSBTAG00000009293	17.153	Plasma Membrane	other
LACC1	laccase (multicopper oxidoreductase) domain containing 1	ENSBTAG00000016691	17.152	Other	other
ANP32B	acidic (leucine-rich) nuclear phosphoprotein 32 family, member B	ENSBTAG00000021367	17.152	Nucleus	other
DENND5A	DENN/MADD domain containing 5A	ENSBTAG00000006322	17.132	Cytoplasm	other
OSBPL9	oxysterol binding protein-like 9	ENSBTAG00000021170	17.129	Cytoplasm	other
DERL2	derlin 2	ENSBTAG00000020431	17.107	Cytoplasm	other
DNAJB9	DnaJ (Hsp40) homolog, subfamily B, member 9	ENSBTAG00000046588	17.107	Nucleus	other
OGDH	oxoglutarate (alpha-ketoglutarate) dehydrogenase (lipoamide)	ENSBTAG00000006029	17.105	Cytoplasm	enzyme
COMMD1	copper metabolism (Murr1) domain containing 1	ENSBTAG00000019867	17.099	Nucleus	transporter
RAB12	RAB12, member RAS oncogene family	ENSBTAG00000010356	17.097	Cytoplasm	enzyme
SLC25A36	solute carrier family 25 (pyrimidine nucleotide carrier), member 36	ENSBTAG00000015310	17.097	Cytoplasm	transporter
VAMP8	vesicle-associated membrane protein 8	ENSBTAG00000023997	17.094	Plasma Membrane	transporter
LRRC59	leucine rich repeat containing 59	ENSBTAG00000006072	17.086	Cytoplasm	other
SHOC2	soc-2 suppressor of clear homolog (C. elegans)	ENSBTAG00000007709	17.084	Cytoplasm	other
UCHL3	ubiquitin carboxyl-terminal esterase L3 (ubiquitin thiolesterase)	ENSBTAG00000008024	17.063	Cytoplasm	peptidase
SLC39A7	solute carrier family 39 (zinc transporter), member 7	ENSBTAG00000008191	17.058	Plasma Membrane	transporter
ABI3BP	ABI family, member 3 (NESH) binding protein	ENSBTAG00000026836	17.058	Extracellular Space	other
LMOD1	leiomodin 1 (smooth muscle)	ENSBTAG00000021576	17.043	Cytoplasm	other
ANO6	anoctamin 6	ENSBTAG00000002902	17.04	Plasma Membrane	ion channel
DCTN4	dynactin 4 (p62)	ENSBTAG00000015625	17.04	Nucleus	other
IDH3G	isocitrate dehydrogenase 3 (NAD+) gamma	ENSBTAG00000001059	17.032	Cytoplasm	enzyme
COMT	catechol-O-methyltransferase	ENSBTAG00000019516	17.031	Cytoplasm	enzyme
SMIM20	small integral membrane protein 20	ENSBTAG00000003897	17.025	Other	other
EHD1	EH-domain containing 1	ENSBTAG00000007361	17.011	Cytoplasm	other
SEC24D	SEC24 family member D	ENSBTAG00000003619	17.01	Cytoplasm	transporter
AGFG1	ArfGAP with FG repeats 1	ENSBTAG00000021323	17.007	Nucleus	other
Fus	fused in sarcoma	ENSBTAG00000005757	17.004	Nucleus	transcription regulator
MDM2	MDM2 proto-oncogene, E3 ubiquitin protein ligase	ENSBTAG00000010422	17.002	Nucleus	transcription regulator
TRIM28	tripartite motif containing 28	ENSBTAG00000006422	17.001	Nucleus	transcription regulator
SFRP2	secreted frizzled-related protein 2	ENSBTAG00000018563	16.996	Plasma Membrane	transmembrane receptor
POLE3	polymerase (DNA directed), epsilon 3, accessory subunit	ENSBTAG00000000252	16.994	Nucleus	enzyme
YPEL5	yippee-like 5 (Drosophila)	ENSBTAG00000023744	16.994	Nucleus	other
RND3	Rho family GTPase 3	ENSBTAG00000039731	16.988	Cytoplasm	enzyme
PARP1	poly (ADP-ribose) polymerase 1	ENSBTAG00000000837	16.985	Nucleus	enzyme
DYNLL2	dynein, light chain, LC8-type 2	ENSBTAG00000025313	16.969	Cytoplasm	other
MAN2A1	mannosidase, alpha, class 2A, member 1	ENSBTAG00000025029	16.967	Cytoplasm	enzyme
Foxp1	forkhead box P1	ENSBTAG00000016533	16.964	Nucleus	transcription regulator
TMEM147	transmembrane protein 147	ENSBTAG00000015920	16.956	Cytoplasm	other
WWTR1	WW domain containing transcription regulator 1	ENSBTAG00000007814	16.952	Nucleus	transcription regulator
AKIRIN1	akirin 1	ENSBTAG00000004715	16.939	Cytoplasm	enzyme
SAR1B	secretion associated, Ras related GTPase 1B	ENSBTAG00000021226	16.929	Cytoplasm	enzyme
HBS1L	HBS1-like translational GTPase	ENSBTAG00000020174	16.927	Cytoplasm	translation regulator
MYOF	myoferlin	ENSBTAG00000016918	16.924	Nucleus	other
AP1G1	adaptor-related protein complex 1, gamma 1 subunit	ENSBTAG00000002769	16.922	Cytoplasm	transporter
RTCB	RNA 2',3'-cyclic phosphate and 5'-OH ligase	ENSBTAG00000011070	16.906	Cytoplasm	enzyme
SST	somatostatin	ENSBTAG00000017312	16.898	Extracellular Space	other
MYO6	myosin VI	ENSBTAG00000016751	16.894	Cytoplasm	other
TMEM184C	transmembrane protein 184C	ENSBTAG00000010376	16.886	Other	other
CCNY	cyclin Y	ENSBTAG00000005492	16.885	Nucleus	other
ERAP1	endoplasmic reticulum aminopeptidase 1	ENSBTAG00000013557	16.876	Extracellular Space	peptidase
CLPX	caseinolytic mitochondrial matrix peptidase chaperone subunit	ENSBTAG00000008386	16.875	Cytoplasm	enzyme
ZC3H7A	zinc finger CCCH-type containing 7A	ENSBTAG00000014826	16.862	Extracellular Space	other
ASS1	argininosuccinate synthase 1	ENSBTAG00000020747	16.844	Cytoplasm	enzyme
BRK1	BRICK1, SCAR/WAVE actin-nucleating complex subunit	ENSBTAG00000016098	16.839	Cytoplasm	other
CNPY2	canopy FGF signaling regulator 2	ENSBTAG00000004374	16.837	Plasma Membrane	other
LYPLA1	lysophospholipase I	ENSBTAG00000004243	16.833	Cytoplasm	enzyme
GORASP2	golgi reassembly stacking protein 2, 55kDa	ENSBTAG00000013218	16.824	Cytoplasm	other
SLC26A2	solute carrier family 26 (anion exchanger), member 2	ENSBTAG00000014615	16.821	Plasma Membrane	transporter
HIAT1	hippocampus abundant transcript 1	ENSBTAG00000015776	16.818	Other	transporter
RSL24D1	ribosomal L24 domain containing 1	ENSBTAG00000001342	16.813	Nucleus	other
SPG20	spastic paraplegia 20 (Troyer syndrome)	ENSBTAG00000008040	16.808	Cytoplasm	other
CFDP1	craniofacial development protein 1	ENSBTAG00000015427	16.778	Extracellular Space	other
LARP4	La ribonucleoprotein domain family, member 4	ENSBTAG00000017164	16.778	Other	other
IMMT	inner membrane protein, mitochondrial	ENSBTAG00000003307	16.775	Cytoplasm	other
EXOC5	exocyst complex component 5	ENSBTAG00000013042	16.775	Cytoplasm	other
NCBP1	nuclear cap binding protein subunit 1, 80kDa	ENSBTAG00000009732	16.774	Nucleus	other
ALDH18A1	aldehyde dehydrogenase 18 family, member A1	ENSBTAG00000011832	16.759	Cytoplasm	kinase
RNASE1	ribonuclease, RNase A family, 1 (pancreatic)	ENSBTAG00000004950	16.755	Extracellular Space	enzyme
PDE4DIP	phosphodiesterase 4D interacting protein	ENSBTAG00000001564	16.754	Cytoplasm	enzyme
NDUFA2	NADH dehydrogenase (ubiquinone) 1 alpha subcomplex, 2, 8kDa	ENSBTAG00000015041	16.754	Cytoplasm	enzyme
PRKCSH	protein kinase C substrate 80K-H	ENSBTAG00000008202	16.738	Cytoplasm	enzyme
BRI3	brain protein I3	ENSBTAG00000022825	16.736	Other	other
CRISPLD2	cysteine-rich secretory protein LCCL domain containing 2	ENSBTAG00000021176	16.721	Cytoplasm	other
FBXO9	F-box protein 9	ENSBTAG00000015083	16.718	Cytoplasm	enzyme
PPIP5K2	diphosphoinositol pentakisphosphate kinase 2	ENSBTAG00000001485	16.703	Cytoplasm	kinase
TXNDC9	thioredoxin domain containing 9	ENSBTAG00000004544	16.701	Cytoplasm	other
SDHC	succinate dehydrogenase complex, subunit C, integral membrane protein, 15kDa	ENSBTAG00000015853	16.699	Cytoplasm	enzyme
ARFGAP3	ADP-ribosylation factor GTPase activating protein 3	ENSBTAG00000001057	16.696	Cytoplasm	transporter
PPP4C	protein phosphatase 4, catalytic subunit	ENSBTAG00000012928	16.696	Cytoplasm	phosphatase
MRPL33	mitochondrial ribosomal protein L33	ENSBTAG00000032831	16.688	Cytoplasm	other
MARCH6	membrane-associated ring finger (C3HC4) 6, E3 ubiquitin protein ligase	ENSBTAG00000003536	16.686	Cytoplasm	enzyme
LMO4	LIM domain only 4	ENSBTAG00000000305	16.682	Nucleus	transcription regulator
SKIL	SKI-like proto-oncogene	ENSBTAG00000004154	16.681	Nucleus	transcription regulator
PLD1	phospholipase D1, phosphatidylcholine-specific	ENSBTAG00000017490	16.667	Cytoplasm	enzyme
TMEM164	transmembrane protein 164	ENSBTAG00000037413	16.65	Other	other
KCMF1	potassium channel modulatory factor 1	ENSBTAG00000020630	16.641	Other	other
RABGGTB	Rab geranylgeranyltransferase, beta subunit	ENSBTAG00000018447	16.63	Cytoplasm	enzyme
ENSA	endosulfine alpha	ENSBTAG00000007123	16.627	Cytoplasm	transporter
MRPS23	mitochondrial ribosomal protein S23	ENSBTAG00000012366	16.599	Cytoplasm	other
GSR	glutathione reductase	ENSBTAG00000007115	16.588	Cytoplasm	enzyme
GCNT4	glucosaminyl (N-acetyl) transferase 4, core 2	ENSBTAG00000002781	16.566	Cytoplasm	enzyme
ACLY	ATP citrate lyase	ENSBTAG00000016740	16.548	Cytoplasm	enzyme
SMURF2	SMAD specific E3 ubiquitin protein ligase 2	ENSBTAG00000019853	16.548	Cytoplasm	enzyme
SRPRB	signal recognition particle receptor, B subunit	ENSBTAG00000044075	16.537	Cytoplasm	other
DNAJB11	DnaJ (Hsp40) homolog, subfamily B, member 11	ENSBTAG00000003151	16.533	Cytoplasm	other
CHP1	calcineurin-like EF-hand protein 1	ENSBTAG00000027173	16.533	Cytoplasm	transporter
API5	apoptosis inhibitor 5	ENSBTAG00000014474	16.532	Cytoplasm	other
SMG1	SMG1 phosphatidylinositol 3-kinase-related kinase	ENSBTAG00000020735	16.526	Cytoplasm	kinase
PHB2	prohibitin 2	ENSBTAG00000013123	16.493	Cytoplasm	transcription regulator
GAS7	growth arrest-specific 7	ENSBTAG00000019107	16.482	Cytoplasm	transcription regulator
NDUFA9	NADH dehydrogenase (ubiquinone) 1 alpha subcomplex, 9, 39kDa	ENSBTAG00000005465	16.479	Cytoplasm	enzyme
C1orf43	chromosome 1 open reading frame 43	ENSBTAG00000020026	16.476	Other	other
SNX9	sorting nexin 9	ENSBTAG00000006323	16.473	Cytoplasm	transporter
CHID1	chitinase domain containing 1	ENSBTAG00000009899	16.454	Extracellular Space	other
MAGOH	mago-nashi homolog, proliferation-associated (Drosophila)	ENSBTAG00000003485	16.452	Nucleus	other
FYN	FYN proto-oncogene, Src family tyrosine kinase	ENSBTAG00000011851	16.449	Plasma Membrane	kinase
MAF1	MAF1 homolog (S. cerevisiae)	ENSBTAG00000012242	16.446	Nucleus	other
TMEM50B	transmembrane protein 50B	ENSBTAG00000001258	16.433	Plasma Membrane	other
TRPM7	transient receptor potential cation channel, subfamily M, member 7	ENSBTAG00000031165	16.429	Plasma Membrane	kinase
ZCCHC6	zinc finger, CCHC domain containing 6	ENSBTAG00000001737	16.427	Other	enzyme
ARL6IP5	ADP-ribosylation factor-like 6 interacting protein 5	ENSBTAG00000021506	16.42	Cytoplasm	other
PCF11	PCF11 cleavage and polyadenylation factor subunit	ENSBTAG00000015277	16.405	Nucleus	other
GSPT1	G1 to S phase transition 1	ENSBTAG00000003577	16.404	Cytoplasm	translation regulator
TRAPPC8	trafficking protein particle complex 8	ENSBTAG00000007696	16.4	Cytoplasm	transporter
NDUFB4	NADH dehydrogenase (ubiquinone) 1 beta subcomplex, 4, 15kDa	ENSBTAG00000015892	16.397	Cytoplasm	transporter
LEPROT	leptin receptor overlapping transcript	ENSBTAG00000005909	16.394	Plasma Membrane	other
ALAS1	5'-aminolevulinate synthase 1	ENSBTAG00000004118	16.391	Cytoplasm	enzyme
HACD2	3-hydroxyacyl-CoA dehydratase 2	ENSBTAG00000023607	16.387	Cytoplasm	phosphatase
CTSV	cathepsin V	ENSBTAG00000017077	16.384	Cytoplasm	peptidase
COPS5	COP9 signalosome subunit 5	ENSBTAG00000002784	16.377	Nucleus	transcription regulator
SLC35A1	solute carrier family 35 (CMP-sialic acid transporter), member A1	ENSBTAG00000014057	16.367	Cytoplasm	transporter
STRAP	serine/threonine kinase receptor associated protein	ENSBTAG00000014175	16.364	Plasma Membrane	other
MORC3	MORC family CW-type zinc finger 3	ENSBTAG00000011876	16.358	Nucleus	other
NCK1	NCK adaptor protein 1	ENSBTAG00000018427	16.357	Cytoplasm	kinase
C1QBP	complement component 1, q subcomponent binding protein	ENSBTAG00000012739	16.352	Cytoplasm	transcription regulator
MAPKAPK2	mitogen-activated protein kinase-activated protein kinase 2	ENSBTAG00000038107	16.349	Nucleus	kinase
TLK1	tousled-like kinase 1	ENSBTAG00000006918	16.342	Nucleus	kinase
TSTA3	tissue specific transplantation antigen P35B	ENSBTAG00000034691	16.333	Plasma Membrane	enzyme
MAP4K3	mitogen-activated protein kinase kinase kinase kinase 3	ENSBTAG00000016442	16.33	Other	kinase
NDUFV1	NADH dehydrogenase (ubiquinone) flavoprotein 1, 51kDa	ENSBTAG00000021776	16.327	Cytoplasm	enzyme
MTA2	metastasis associated 1 family, member 2	ENSBTAG00000011865	16.322	Nucleus	transcription regulator
GABARAPL1	GABA(A) receptor-associated protein like 1	ENSBTAG00000011765	16.305	Cytoplasm	other
YES1	YES proto-oncogene 1, Src family tyrosine kinase	ENSBTAG00000001523	16.303	Cytoplasm	kinase
USP16	ubiquitin specific peptidase 16	ENSBTAG00000020122	16.303	Cytoplasm	peptidase
EIF3J	eukaryotic translation initiation factor 3, subunit J	ENSBTAG00000000359	16.298	Cytoplasm	translation regulator
MGAT2	mannosyl (alpha-1,6-)-glycoprotein beta-1,2-N-acetylglucosaminyltransferase	ENSBTAG00000033891	16.296	Cytoplasm	enzyme
CCNT1	cyclin T1	ENSBTAG00000005861	16.253	Nucleus	transcription regulator
CXCR4	chemokine (C-X-C motif) receptor 4	ENSBTAG00000001060	16.251	Plasma Membrane	G-protein coupled receptor
GREM1	gremlin 1, DAN family BMP antagonist	ENSBTAG00000046604	16.249	Extracellular Space	other
SAFB	scaffold attachment factor B	ENSBTAG00000007875	16.241	Nucleus	other
ISCA1	iron-sulfur cluster assembly 1	ENSBTAG00000046526	16.241	Cytoplasm	other
TMX4	thioredoxin-related transmembrane protein 4	ENSBTAG00000035323	16.229	Cytoplasm	enzyme
PHIP	pleckstrin homology domain interacting protein	ENSBTAG00000024688	16.223	Nucleus	other
PIN1	peptidylprolyl cis/trans isomerase, NIMA-interacting 1	ENSBTAG00000016988	16.212	Nucleus	enzyme
CD53	CD53 molecule	ENSBTAG00000006466	16.206	Plasma Membrane	other
MRPS6	mitochondrial ribosomal protein S6	ENSBTAG00000012594	16.192	Cytoplasm	other
HNRNPH2	heterogeneous nuclear ribonucleoprotein H2 (H')	ENSBTAG00000007499	16.183	Nucleus	other
PRKD3	protein kinase D3	ENSBTAG00000001114	16.166	Nucleus	kinase
GNA13	guanine nucleotide binding protein (G protein), alpha 13	ENSBTAG00000046174	16.166	Plasma Membrane	enzyme
HUWE1	HECT, UBA and WWE domain containing 1, E3 ubiquitin protein ligase	ENSBTAG00000006122	16.159	Nucleus	transcription regulator
UBQLN1	ubiquilin 1	ENSBTAG00000014827	16.152	Cytoplasm	other
HMGB2	high mobility group box 2	ENSBTAG00000015101	16.151	Nucleus	transcription regulator
MSL2	male-specific lethal 2 homolog (Drosophila)	ENSBTAG00000000750	16.146	Nucleus	other
ORMDL2	ORMDL sphingolipid biosynthesis regulator 2	ENSBTAG00000020663	16.135	Cytoplasm	other
TWSG1	twisted gastrulation BMP signaling modulator 1	ENSBTAG00000001805	16.132	Extracellular Space	other
STK24	serine/threonine kinase 24	ENSBTAG00000032234	16.13	Cytoplasm	kinase
TAOK3	TAO kinase 3	ENSBTAG00000012550	16.119	Cytoplasm	kinase
IDE	insulin-degrading enzyme	ENSBTAG00000019759	16.115	Extracellular Space	peptidase
RPS6KA1	ribosomal protein S6 kinase, 90kDa, polypeptide 1	ENSBTAG00000014447	16.114	Cytoplasm	kinase
AP3M1	adaptor-related protein complex 3, mu 1 subunit	ENSBTAG00000021883	16.103	Cytoplasm	transporter
IDI1	isopentenyl-diphosphate delta isomerase 1	ENSBTAG00000004075	16.102	Cytoplasm	enzyme
ZKSCAN1	zinc finger with KRAB and SCAN domains 1	ENSBTAG00000016757	16.099	Nucleus	transcription regulator
PDLIM7	PDZ and LIM domain 7 (enigma)	ENSBTAG00000007343	16.098	Cytoplasm	other
TRIP11	thyroid hormone receptor interactor 11	ENSBTAG00000026953	16.084	Cytoplasm	transcription regulator
EPS8	epidermal growth factor receptor pathway substrate 8	ENSBTAG00000000369	16.083	Plasma Membrane	peptidase
SOAT1	sterol O-acyltransferase 1	ENSBTAG00000004059	16.064	Cytoplasm	enzyme
NEK9	NIMA-related kinase 9	ENSBTAG00000016612	16.057	Nucleus	kinase
RPS6KA3	ribosomal protein S6 kinase, 90kDa, polypeptide 3	ENSBTAG00000017639	16.056	Cytoplasm	kinase
NDUFS7	NADH dehydrogenase (ubiquinone) Fe-S protein 7, 20kDa (NADH-coenzyme Q reductase)	ENSBTAG00000019419	16.055	Cytoplasm	enzyme
COL4A2	collagen, type IV, alpha 2	ENSBTAG00000025210	16.053	Extracellular Space	other
NIPBL	Nipped-B homolog (Drosophila)	ENSBTAG00000000579	16.052	Nucleus	transcription regulator
ECH1	enoyl CoA hydratase 1, peroxisomal	ENSBTAG00000016313	16.043	Cytoplasm	enzyme
KIF2A	kinesin heavy chain member 2A	ENSBTAG00000015022	16.028	Cytoplasm	other
DYRK1A	dual-specificity tyrosine-(Y)-phosphorylation regulated kinase 1A	ENSBTAG00000001771	16.026	Nucleus	kinase
ACSL4	acyl-CoA synthetase long-chain family member 4	ENSBTAG00000018986	16.026	Cytoplasm	enzyme
FRK	fyn-related Src family tyrosine kinase	ENSBTAG00000020018	16.014	Nucleus	kinase
KBTBD2	kelch repeat and BTB (POZ) domain containing 2	ENSBTAG00000003115	16.008	Other	other
NOP58	NOP58 ribonucleoprotein	ENSBTAG00000005517	16	Nucleus	enzyme
LSM6	LSM6 homolog, U6 small nuclear RNA associated (S. cerevisiae)	ENSBTAG00000014060	16	Nucleus	other
PCCB	propionyl CoA carboxylase, beta polypeptide	ENSBTAG00000015221	15.999	Cytoplasm	enzyme
FXYD1	FXYD domain containing ion transport regulator 1	ENSBTAG00000017816	15.997	Plasma Membrane	ion channel
RWDD4	RWD domain containing 4	ENSBTAG00000003081	15.972	Other	other
ABCD3	ATP-binding cassette, sub-family D (ALD), member 3	ENSBTAG00000009698	15.967	Cytoplasm	transporter
POLR2G	polymerase (RNA) II (DNA directed) polypeptide G	ENSBTAG00000009483	15.961	Nucleus	enzyme
AMD1	adenosylmethionine decarboxylase 1	ENSBTAG00000003342	15.957	Cytoplasm	enzyme
ZMAT2	zinc finger, matrin-type 2	ENSBTAG00000005441	15.957	Nucleus	other
MIB1	mindbomb E3 ubiquitin protein ligase 1	ENSBTAG00000007467	15.949	Cytoplasm	other
EPB41	erythrocyte membrane protein band 4.1	ENSBTAG00000006667	15.946	Plasma Membrane	other
ARPC5L	actin related protein 2/3 complex, subunit 5-like	ENSBTAG00000015278	15.942	Cytoplasm	other
PARP14	poly (ADP-ribose) polymerase family, member 14	ENSBTAG00000016656	15.919	Cytoplasm	other
RBM25	RNA binding motif protein 25	ENSBTAG00000017177	15.914	Nucleus	other
CNOT6L	CCR4-NOT transcription complex, subunit 6-like	ENSBTAG00000004353	15.91	Cytoplasm	enzyme
RFWD2	ring finger and WD repeat domain 2, E3 ubiquitin protein ligase	ENSBTAG00000031385	15.909	Cytoplasm	enzyme
PCOLCE	procollagen C-endopeptidase enhancer	ENSBTAG00000020528	15.903	Extracellular Space	other
UBE2J1	ubiquitin-conjugating enzyme E2, J1	ENSBTAG00000018436	15.901	Cytoplasm	enzyme
ACSL3	acyl-CoA synthetase long-chain family member 3	ENSBTAG00000017258	15.9	Cytoplasm	enzyme
ATE1	arginyltransferase 1	ENSBTAG00000003178	15.861	Nucleus	enzyme
IFI30	interferon, gamma-inducible protein 30	ENSBTAG00000018349	15.855	Cytoplasm	enzyme
HSPD1	heat shock 60kDa protein 1 (chaperonin)	ENSBTAG00000012586	15.852	Cytoplasm	enzyme
CD34	CD34 molecule	ENSBTAG00000010562	15.846	Plasma Membrane	other
KCNMA1	potassium channel, calcium activated large conductance subfamily M alpha, member 1	ENSBTAG00000013300	15.843	Plasma Membrane	ion channel
AFTPH	aftiphilin	ENSBTAG00000009299	15.841	Cytoplasm	other
BNIP3L	BCL2/adenovirus E1B 19kDa interacting protein 3-like	ENSBTAG00000021307	15.84	Cytoplasm	other
DPP8	dipeptidyl-peptidase 8	ENSBTAG00000014807	15.827	Cytoplasm	peptidase
ANKRD10	ankyrin repeat domain 10	ENSBTAG00000004041	15.825	Nucleus	transcription regulator
MON2	MON2 homolog (S. cerevisiae)	ENSBTAG00000011068	15.817	Cytoplasm	other
CEP350	centrosomal protein 350kDa	ENSBTAG00000008082	15.807	Cytoplasm	other
AP2S1	adaptor-related protein complex 2, sigma 1 subunit	ENSBTAG00000010584	15.801	Cytoplasm	transporter
ZNF800	zinc finger protein 800	ENSBTAG00000020004	15.799	Other	other
BIRC6	baculoviral IAP repeat containing 6	ENSBTAG00000027932	15.798	Cytoplasm	enzyme
TIPRL	TOR signaling pathway regulator	ENSBTAG00000005393	15.796	Cytoplasm	other
ITPR2	inositol 1,4,5-trisphosphate receptor, type 2	ENSBTAG00000002313	15.794	Cytoplasm	ion channel
SMC4	structural maintenance of chromosomes 4	ENSBTAG00000005862	15.783	Nucleus	transporter
DNAJB4	DnaJ (Hsp40) homolog, subfamily B, member 4	ENSBTAG00000021752	15.78	Nucleus	other
AIF1	allograft inflammatory factor 1	ENSBTAG00000020554	15.778	Nucleus	other
TUFM	Tu translation elongation factor, mitochondrial	ENSBTAG00000019216	15.774	Cytoplasm	translation regulator
FEM1B	fem-1 homolog b (C. elegans)	ENSBTAG00000008378	15.769	Nucleus	transcription regulator
ACTR10	actin-related protein 10 homolog (S. cerevisiae)	ENSBTAG00000014392	15.769	Cytoplasm	other
CLDND1	claudin domain containing 1	ENSBTAG00000020996	15.759	Plasma Membrane	other
FAM91A1	family with sequence similarity 91, member A1	ENSBTAG00000005025	15.758	Other	other
PHLDB2	pleckstrin homology-like domain, family B, member 2	ENSBTAG00000001209	15.754	Cytoplasm	other
C20orf24	chromosome 20 open reading frame 24	ENSBTAG00000021805	15.754	Cytoplasm	other
LYZ	lysozyme	ENSBTAG00000026779	15.748	Extracellular Space	enzyme
PDCD6	programmed cell death 6	ENSBTAG00000046493	15.726	Cytoplasm	other
MBOAT2	membrane bound O-acyltransferase domain containing 2	ENSBTAG00000008160	15.723	Cytoplasm	enzyme
RAB23	RAB23, member RAS oncogene family	ENSBTAG00000005362	15.722	Cytoplasm	enzyme
TPST1	tyrosylprotein sulfotransferase 1	ENSBTAG00000000390	15.721	Cytoplasm	enzyme
CCL5	chemokine (C-C motif) ligand 5	ENSBTAG00000007191	15.713	Extracellular Space	cytokine
CHD9	chromodomain helicase DNA binding protein 9	ENSBTAG00000002287	15.707	Cytoplasm	other
SLAIN2	SLAIN motif family, member 2	ENSBTAG00000021963	15.694	Cytoplasm	other
DIS3L	DIS3 like exosome 3'-5' exoribonuclease	ENSBTAG00000000371	15.693	Cytoplasm	enzyme
PPP6C	protein phosphatase 6, catalytic subunit	ENSBTAG00000008033	15.693	Nucleus	phosphatase
ACTR1A	ARP1 actin-related protein 1 homolog A, centractin alpha (yeast)	ENSBTAG00000021067	15.692	Cytoplasm	other
ESYT2	extended synaptotagmin-like protein 2	ENSBTAG00000005483	15.682	Plasma Membrane	other
PGM1	phosphoglucomutase 1	ENSBTAG00000019011	15.669	Cytoplasm	enzyme
DST	dystonin	ENSBTAG00000021237	15.669	Plasma Membrane	other
CMC2	C-x(9)-C motif containing 2	ENSBTAG00000017009	15.666	Cytoplasm	other
ST3GAL4	ST3 beta-galactoside alpha-2,3-sialyltransferase 4	ENSBTAG00000016506	15.66	Cytoplasm	enzyme
PCGF5	polycomb group ring finger 5	ENSBTAG00000004964	15.659	Cytoplasm	other
SP140	SP140 nuclear body protein	ENSBTAG00000047133	15.659	Nucleus	transcription regulator
GLO1	glyoxalase I	ENSBTAG00000012703	15.638	Cytoplasm	enzyme
PARL	presenilin associated, rhomboid-like	ENSBTAG00000014460	15.624	Cytoplasm	peptidase
RBM7	RNA binding motif protein 7	ENSBTAG00000008219	15.622	Nucleus	other
ACACA	acetyl-CoA carboxylase alpha	ENSBTAG00000017567	15.619	Cytoplasm	enzyme
WHSC1L1	Wolf-Hirschhorn syndrome candidate 1-like 1	ENSBTAG00000001529	15.614	Nucleus	enzyme
AK2	adenylate kinase 2	ENSBTAG00000017605	15.613	Cytoplasm	kinase
ZFC3H1	zinc finger, C3H1-type containing	ENSBTAG00000012267	15.594	Extracellular Space	other
MSH6	mutS homolog 6	ENSBTAG00000001424	15.593	Nucleus	enzyme
ITPR1	inositol 1,4,5-trisphosphate receptor, type 1	ENSBTAG00000020455	15.574	Cytoplasm	ion channel
GNS	glucosamine (N-acetyl)-6-sulfatase	ENSBTAG00000017465	15.57	Cytoplasm	enzyme
BLZF1	basic leucine zipper nuclear factor 1	ENSBTAG00000002690	15.569	Cytoplasm	transcription regulator
EPHX1	epoxide hydrolase 1, microsomal (xenobiotic)	ENSBTAG00000000140	15.561	Cytoplasm	peptidase
USP12	ubiquitin specific peptidase 12	ENSBTAG00000017179	15.558	Cytoplasm	peptidase
CRLF3	cytokine receptor-like factor 3	ENSBTAG00000018381	15.55	Cytoplasm	transcription regulator
LARS	leucyl-tRNA synthetase	ENSBTAG00000006765	15.546	Cytoplasm	enzyme
SNX5	sorting nexin 5	ENSBTAG00000003422	15.545	Cytoplasm	transporter
EID1	EP300 interacting inhibitor of differentiation 1	ENSBTAG00000027764	15.544	Nucleus	transcription regulator
HSPA13	heat shock protein 70kDa family, member 13	ENSBTAG00000012908	15.542	Cytoplasm	other
MEMO1	mediator of cell motility 1	ENSBTAG00000007734	15.541	Cytoplasm	other
TP53INP1	tumor protein p53 inducible nuclear protein 1	ENSBTAG00000026232	15.538	Nucleus	other
MED28	mediator complex subunit 28	ENSBTAG00000019441	15.534	Nucleus	other
TMEM19	transmembrane protein 19	ENSBTAG00000012272	15.529	Other	other
HEXB	hexosaminidase B (beta polypeptide)	ENSBTAG00000015512	15.523	Cytoplasm	enzyme
CTAGE5	CTAGE family, member 5	ENSBTAG00000006819	15.52	Other	enzyme
ORC4	origin recognition complex, subunit 4	ENSBTAG00000015291	15.512	Nucleus	other
STXBP3	syntaxin binding protein 3	ENSBTAG00000007330	15.506	Plasma Membrane	transporter
ACSF2	acyl-CoA synthetase family member 2	ENSBTAG00000021301	15.5	Cytoplasm	enzyme
SKAP2	src kinase associated phosphoprotein 2	ENSBTAG00000005650	15.498	Cytoplasm	other
DLST	dihydrolipoamide S-succinyltransferase (E2 component of 2-oxo-glutarate complex)	ENSBTAG00000006463	15.498	Cytoplasm	enzyme
JUNB	jun B proto-oncogene	ENSBTAG00000012046	15.481	Nucleus	transcription regulator
SBNO1	strawberry notch homolog 1 (Drosophila)	ENSBTAG00000020505	15.478	Other	enzyme
KATNA1	katanin p60 (ATPase containing) subunit A 1	ENSBTAG00000032024	15.478	Cytoplasm	enzyme
[truncated: 5,990 more rows]
