# Supplementary material for: Comparative Transcriptomic Analysis of Rectal Tissue from Beef Steers Revealed Reduced Host Immunity in Escherichia coli O157:H7 Super-Shedders
Source: PLoS One. 2016 Mar 9;11(3):e0151284. doi: 10.1371/journal.pone.0151284 (PMC4784738; doi:10.1371/journal.pone.0151284)
Supplement: S2 Table — (XLSX) [file pone.0151284.s002.xlsx]

## Sheet: core_transcriptome_functions
Table S2. Top physiological functions of rectal tissue and associated molecules
Functional Category	-log10(p-value)	Number of molecules	Molecules
Connective Tissue Development and Function	29.3726	493	TBPL1,GNA11,ZAK,PLCE1,GTPBP4,ALDOA,DACH1,ILK,PRPF19,MAPKAPK2,FBXW7,ADI1,ATR,TXNIP,RING1,CTNNB1,PRKAR1A,TSNAX,NRAS,MCM9,RALBP1,PTPN12,LGALS8,MAP3K1,SFPQ,BAX,ERBB3,RICTOR,DOCK4,CUL1,TSPAN7,GAB1,EIF3B,EIF3I,SUMO1,EFNA1,RAPGEF1,SIRT1,CDH13,EGR1,TPM3,PARP1,RALA,RHEB,EIF4E,RAC1,NCOA4,HAX1,MAD2L2,EHD1,YAP1,MCRS1,THBS1,BMP2,PALLD,STAT3,GPN3,CAT,ERBB2,STUB1,TSN,UNG,CLTC,ERO1L,WNK1,SMYD3,KIT,VAV2,IL18,CDKN…
Hematological System Development and Function	21.6778	1145	SIPA1,NEDD9,NFYA,JAK3,CERCAM,CLCA1,IL16,FADD,SMAD4,RASGRP1,MAPKAPK2,DAPP1,CARD11,SIN3B,SNAI2,PCYT1A,RAP2A,SST,TCF7,CTNNB1,GBA,CALR,NRAS,LGALS8,MAP3K1,P2RX4,ADM,BAX,MTAP,PPT2,CYR61,Esrra,NDFIP1,CCL16,DNAJC1,PFN1,S100A14,PER1,DCN,CREBBP,RAPGEF1,ORAI1,CDH13,TRPM4,CD3G,NUP98,TXN,RBPJ,IDO1,KLF3,MFAP2,MAVS,NCKAP1L,TET2,LEO1,RAC1,BANK1,TK1,HAX1,THBS1,PDE5A,Fus,SPRED1,STAT3,IRF8,NDST2,PIK3AP1,RELB,ANO6,C…
Hematopoiesis	21.224	578	IL1RL1,RSAD2,NFYA,JAK3,SMARCA4,HNRNPL,FADD,RASGRP1,CARD11,SIN3B,CR2,SNAI2,IL27RA,SST,TCF7,CTNNB1,GIT2,CCL11,PRDM1,TAPBP,GREM1,NRAS,RALBP1,LGALS8,NRP1,ADM,MYSM1,BAX,LYN,CYR61,MARCH1,FKBP1A,RICTOR,NDFIP1,IKZF3,GABPA,ITPKB,CREBBP,EFNA1,NFIL3,ORAI1,SIRT1,CD3G,RBPJ,EGR1,PPP3CA,KLF3,IRF5,ARID4A,PARP1,RIPK3,NCKAP1L,RALA,TET2,LEO1,EIF4E,THOC5,RAC1,TK1,HAX1,BMP2,Fus,PSME3,IKBKG,TLR4,STAT3,IRF8,NDST2,PIK3A…
Lymphoid Tissue Structure and Development	21.224	526	IL1RL1,RSAD2,NFYA,NEDD9,JAK3,SMARCA4,HNRNPL,TCIRG1,FADD,RASGRP1,CARD11,CR2,SNAI2,IL27RA,SST,TXNIP,TCF7,CTNNB1,PRDM1,TAPBP,NRAS,RALBP1,ADM,MYSM1,BAX,LYN,CYR61,MARCH1,FKBP1A,RICTOR,NDFIP1,IKZF3,GABPA,ITPKB,CREBBP,EFNA1,NFIL3,ORAI1,CD3G,RBPJ,EGR1,PPP3CA,KLF3,IRF5,PARP1,RIPK3,NCKAP1L,RALA,BANK1,RAC1,TK1,HAX1,Fus,PSME3,TLR4,IKBKG,IRF8,STAT3,PIK3AP1,RELB,CBLB,UNG,KIT,JAK1,NR2F6,POLR3E,BAD,VAV2,IL18,CHD…
Cell-mediated Immune Response	18.1403	354	GAS6,IRF1,IL1RL1,SATB1,CORO1A,RSAD2,SOCS5,TNFRSF1A,FANCC,LAMA3,JAK3,SMARCA4,HNRNPL,FADD,RASGRP1,TWSG1,CARD11,LCP2,CXCR4,PIK3CD,BCL10,HMGB1,BCL2A1,SNAI2,LCK,KITLG,AFF1,RIPK2,SPP1,IL27RA,MAPK9,TRAF6,S1PR1,SST,HOXA9,TNFSF13B,EFNB1,TCF7,CTNNB1,SMAD2,TCF4,HSP90B1,BIRC5,PTGER4,MAF,PRDM1,TAPBP,IGF1R,BCL6,CCL19,AHR,DNAJA3,ATP7A,MYSM1,BAX,FAS,ACHE,Foxp1,CYR61,MARCH1,LGALS1,EPHA3,RICTOR,FKBP1A,NDFIP1,ELK4,…
Immune Cell Trafficking	17.0742	580	IL1RL1,GNA11,TERF2,SIPA1,NEDD9,JAK3,MIA3,CTGF,NR3C2,HNRNPL,CERCAM,IL16,ILK,RASGRP1,MAPKAPK2,ITGA7,CR2,CREB3,RAP2A,SST,CHST2,GIT2,CCL11,PRDM1,GBA,GREM1,CALR,LYZ,SOD2,CCL19,GSN,NRP1,P2RX4,ADM,MTAP,LYN,PPT2,CYR61,RICTOR,CCL16,DNAJC1,RGS3,CNN2,PFN1,S100A14,PER1,DCN,RAPGEF1,NFIL3,SIRT1,TRPM4,CD58,TXN,EGR1,PLAT,IDO1,IRF5,MAVS,PARP1,NCKAP1L,TET2,RAC1,THBS1,IKBKG,TLR4,SAA1,STAT3,RELB,CAT,ERBB2,ANO6,FUT8,…
Skeletal and Muscular System Development and Function	12.7799	275	IRF1,LPAR1,GNA11,TNFRSF1A,SMAD4,ILK,FOS,CCNT2,GNAQ,CXCR4,HMGB1,SETD3,LRP1,RIPK2,CD9,SPP1,RPS6KB1,TRAF6,S1PR1,CTNNB1,LEMD3,TCF4,EPC1,BIRC5,AKIRIN1,PTK2,CDO1,IGF1R,RALBP1,CLU,FBXO32,ADM,CYBA,RRAGA,FLNB,NPR1,HMGCR,RICTOR,TFPI2,GAB1,DCN,EFNA1,CDK6,SIRT1,CDH13,MAP3K5,TXN,RBPJ,PLAT,PPP3CA,SP1,IGF2,MAML1,RHEB,THOC5,RAC1,MMP14,PTEN,PLAU,RBL2,BMP2,THBS1,TCF21,ASB2,JDP2,LMNA,NCF2,TLR4,EDN1,NDRG4,CXCL16,EGF…
Nervous System Development and Function	12.0443	562	EIF4EBP2,SMARCA4,ILK,MID1,ENC1,NDE1,SLC9A6,STX3,GNAQ,AFG3L2,SNAPIN,FRS2,ITPR1,CAPRIN2,GEMIN2,RAP2A,SST,CTNNB1,ATG7,SPAST,HDAC3,CCL19,SGK1,NRP1,SMARCD3,BAX,LYN,CYR61,BTC,SULF2,DOCK4,GAB1,FAIM,RERE,Ubb,FKBP5,VTI1A,PFN1,FARP1,ZSCAN21,EFNA1,CLMN,ZPR1,SNX12,ORAI1,AKAP5,SIRT1,DOK4,TXN,BAG1,FGF7,SET,PLAT,EGR1,PPP3CA,LIFR,NRXN1,UBE3A,NCAM1,KIAA1598,CHMP2B,MYO6,RALA,PTPRE,RPS6KA1,PRKACA,RAC1,PARD3,EXT1,EH…
Humoral Immune Response	11.7328	343	JCHAIN,IL1RL1,NEDD9,JAK3,SMURF2,SMARCA4,TCIRG1,FADD,SSBP2,PIK3CB,RASGRP1,TWSG1,DAPP1,CARD11,FOS,ELF1,CXCR4,PIK3CD,BCL10,CR2,BCL2A1,PCYT1A,SNAI2,KITLG,PRKCB,AFF1,RIPK2,SPP1,TRAF6,S1PR1,SH3KBP1,TNFSF13B,HOXA9,CDKN2C,TCF4,SMAD2,HSP90B1,TNFRSF21,LTBR,PTGER4,PRDM1,HELLS,KAT6A,BCL6,AHR,MAP3K1,MYSM1,BCLAF1,BAX,FAS,EPS15,LYN,ERCC1,Foxp1,IKZF3,TGFBI,ITGB7,ITPKB,ARHGDIA,IRF4,CREBBP,ARID5B,GSTP1,RASGRP3,CHU…
