# Supplementary material for: Comparative Transcriptomic Analysis of Rectal Tissue from Beef Steers Revealed Reduced Host Immunity in Escherichia coli O157:H7 Super-Shedders
Source: PLoS One. 2016 Mar 9;11(3):e0151284. doi: 10.1371/journal.pone.0151284 (PMC4784738; doi:10.1371/journal.pone.0151284)
Supplement: S3 Table — (XLSX) [file pone.0151284.s003.xlsx]

## Sheet: retaind DE log2FC
S3 Table. The Ensembl ID, Gene Symbol and log2FC of DE genes
Ensembl ID	gene_symbol	locus	log2(fold_change)	FDR
ENSBTAG00000031184	CDKN1C	29:49368786-49370785	4.2492	0.0145372
ENSBTAG00000018563	SFRP2	17:3829563-3838136	2.97831	0.0315346
ENSBTAG00000046803	GAS1	8:81511016-81512051	2.82572	0.0145372
ENSBTAG00000005144	PNPLA2	29:50742385-50747161	2.30743	0.0315346
ENSBTAG00000018598	HSPB6	18:46654242-46656762	2.20504	0.0244018
ENSBTAG00000010517	EVPL	19:56256888-56274684	2.1655	0.0369324
ENSBTAG00000002821	CILP	10:12099599-12114284	2.12621	0.0315346
ENSBTAG00000012514	PODN	3:93728704-93751305	2.02792	0.0315346
ENSBTAG00000012247	MXRA8	16:52424101-52428456	1.95194	0.0145372
ENSBTAG00000006877	MMP16	14:76757694-77111545	1.86824	0.0244018
ENSBTAG00000009086	LOXL1	21:35057677-35082119	1.74426	0.0369324
ENSBTAG00000002041	SASH3	X:13681410-13695769	-1.67578	0.0369324
ENSBTAG00000002135	CD69	5:100740573-100747672	-1.77057	0.0244018
ENSBTAG00000002846	TRAF3IP3	16:75423472-75446749	-1.84624	0.0369324
ENSBTAG00000006552	LAMP3	1:84536352-84560381	-1.86126	0.0315346
ENSBTAG00000011446	SEMA7A	21:34626180-34651240	-1.86675	0.0315346
ENSBTAG00000006360	CD180	20:12352170-12366624	-1.94491	0.0369324
ENSBTAG00000013185	TIMD4	7:70297935-70348692	-1.96683	0.0244018
ENSBTAG00000013451	RHOH	6:60848685-60896785	-1.98905	0.0145372
ENSBTAG00000006282	POU2AF1	15:21951909-21976900	-2.00672	0.0145372
ENSBTAG00000037951	KLHL6	1:84158815-84211374	-2.01672	0.0145372
ENSBTAG00000001002	TCF7	7:47352222-47385009	-2.03672	0.0315346
ENSBTAG00000004894	GIMAP5	4:114127187-114137744	-2.04342	0.0145372
ENSBTAG00000018165	FAM65B	23:32681206-32763526	-2.11397	0.0145372
ENSBTAG00000013849	RGS13	16:13213114-13240290	-2.15584	0.0443669
ENSBTAG00000002430	COL17A1	26:24848930-24896345	-2.16514	0.0145372
ENSBTAG00000015615	THEMIS	9:66683789-66885925	-2.16552	0.0443669
ENSBTAG00000013825	BCAT1	5:85480246-85597788	-2.18181	0.0369324
ENSBTAG00000008827	SPOCK2	28:28304693-28329730	-2.21044	0.0145372
ENSBTAG00000008154	LIMD2	19:48624049-48625915	-2.2195	0.0145372
ENSBTAG00000019711	LRMP	5:85310639-85366003	-2.22114	0.0145372
ENSBTAG00000012684	CCL19	8:77394837-77396746	-2.2287	0.0145372
ENSBTAG00000026067	SH2D1A	X:8248269-8268594	-2.23754	0.0443669
ENSBTAG00000001662	EHD3	11:68632155-68661110	-2.25253	0.0145372
ENSBTAG00000001029	RASGRP2	29:43590192-43602499	-2.28383	0.0145372
ENSBTAG00000011411	SIT1	8:60238493-60240044	-2.32995	0.0145372
ENSBTAG00000001882	CD79A	18:51679283-51682971	-2.38999	0.0315346
ENSBTAG00000019796	FAIM3	16:4586506-4606760	-2.57517	0.0145372
ENSBTAG00000032122	CD19	25:26164038-26169956	-2.59435	0.0145372
ENSBTAG00000020892	IL2RA	13:17540960-17586321	-2.66523	0.0145372
ENSBTAG00000034366	RGS2	16:13041920-13045220	-2.70524	0.0244018
ENSBTAG00000011887	CD22	18:46228131-46239044	-2.76208	0.0145372
ENSBTAG00000005260	SPP1	6:38120577-38127577	-2.88726	0.0145372
ENSBTAG00000020674	LTB	23:27529855-27531864	-2.91745	0.0145372
ENSBTAG00000004580	MS4A1	15:84615939-84630983	-2.92645	0.0145372
ENSBTAG00000034159	FCRLA	3:7898509-7904866	-3.05242	0.0145372
ENSBTAG00000006844	LEF1	6:18335030-18450774	-3.13081	0.0145372
ENSBTAG00000048155	FCN2	11:106822996-106831824	-3.24912	0.0145372
ENSBTAG00000044204	CD79B	19:48784793-48787753	-3.33838	0.0145372
ENSBTAG00000010161	CCL21	8:77421388-77422532	-3.35842	0.0145372
ENSBTAG00000032132	ELL3	21:55947481-55950835	-3.38056	0.0145372
ENSBTAG00000005759	PLA2G2A	2:133289294-133295334	-3.55694	0.0145372
ENSBTAG00000015133	CCR7	19:41428916-41440070	-3.6127	0.0145372
ENSBTAG00000012638	S100A12	3:17163819-17165262	-3.80173	0.0244018
ENSBTAG00000013027	CCK	22:15190717-15196325	-4.18433	0.0145372
ENSBTAG00000008479	CXCL13	6:94039945-94046358	-4.24976	0.0145372
ENSBTAG00000006505	S100A9	3:17176216-17179005	-5.01774	0.0145372
ENSBTAG00000012640	S100A8	3:17146917-17147898	-5.48051	0.0145372
