# Supplementary material for: Comparative Transcriptomic Analysis of Rectal Tissue from Beef Steers Revealed Reduced Host Immunity in Escherichia coli O157:H7 Super-Shedders
Source: PLoS One. 2016 Mar 9;11(3):e0151284. doi: 10.1371/journal.pone.0151284 (PMC4784738; doi:10.1371/journal.pone.0151284)
Supplement: S4 Table — Predicted by IPA, functions with z-sore < -2 or > 2 in super-shedders. (XLSX) [file pone.0151284.s004.xlsx]

## Sheet: Sheet1
S5 Table. Functions significantly changed. Predicted by IPA, functions with z-sore < -2 or > 2 in super-shedders
Diseases or Functions Annotation	Predicted Activation State	Activation z-score	Molecules	# Molecules
cellular homeostasis	Decreased	-2.872	CCK,CCL19,CCL21,CCR7,CD19,CD22,CD69,CD79A,CD79B,CXCL13,GIMAP5,IL2RA,LEF1,LTB,MS4A1,RGS2,RHOH,S100A8,S100A9,SASH3,SH2D1A,SIT1,SPP1,TCF7,THEMIS	25
chemotaxis of leukocytes	Decreased	-2.773	CCL19,CCL21,CCR7,CD69,CXCL13,S100A12,S100A8,S100A9,SPP1	9
migration of cells	Decreased	-2.771	BCAT1,CCK,CCL19,CCL21,CCR7,CD19,CD22,CD69,COL17A1,CXCL13,FAM65B,IL2RA,LEF1,LTB,PODN,POU2AF1,RASGRP2,S100A12,S100A8,S100A9,SFRP2,SH2D1A,SPP1	23
activation of cells	Decreased	-2.713	CCK,CCL21,CCR7,CD180,CD19,CD22,CD69,CD79A,CD79B,IL2RA,LTB,MS4A1,PLA2G2A,POU2AF1,RHOH,S100A12,S100A8,S100A9,SASH3,SH2D1A,SIT1,SPP1,TIMD4	23
cell movement of phagocytes	Decreased	-2.662	CCL19,CCL21,CCR7,CD69,CXCL13,IL2RA,LTB,S100A12,S100A8,S100A9,SPP1	11
quantity of cells	Decreased	-2.646	CCK,CCL19,CCL21,CCR7,CD180,CD19,CD22,CD69,CD79A,CD79B,CXCL13,FAIM3,IL2RA,KLHL6,LEF1,LTB,MS4A1,POU2AF1,RHOH,S100A8,S100A9,SASH3,SH2D1A,SIT1,SPP1,THEMIS,TIMD4	27
proliferation of cells	Decreased	-2.616	BCAT1,CCK,CCL19,CCL21,CCR7,CD180,CD19,CD22,CD69,CD79A,CD79B,CDKN1C,GAS1,HSPB6,IL2RA,LAMP3,LEF1,LTB,MS4A1,PODN,POU2AF1,RASGRP2,RGS2,RHOH,S100A8,S100A9,SASH3,SEMA7A,SFRP2,SH2D1A,SIT1,SPOCK2,SPP1,TCF7,THEMIS,TIMD4	36
chemotaxis of neutrophils	Decreased	-2.608	CCL19,CCL21,CCR7,CD69,S100A12,S100A8,S100A9,SPP1	8
chemotaxis of cells	Decreased	-2.603	CCL19,CCL21,CCR7,CD69,CXCL13,LEF1,S100A12,S100A8,S100A9,SPP1	10
quantity of lymphatic system component	Decreased	-2.587	CCR7,CD180,CD22,CD79A,CXCL13,FAIM3,KLHL6,LTB,POU2AF1,RHOH,SASH3,SH2D1A,SIT1,THEMIS	14
quantity of leukocytes	Decreased	-2.584	CCL19,CCL21,CCR7,CD180,CD19,CD22,CD69,CD79A,CD79B,CXCL13,FAIM3,IL2RA,KLHL6,LTB,MS4A1,POU2AF1,RHOH,S100A8,S100A9,SASH3,SH2D1A,SIT1,SPP1,THEMIS,TIMD4	25
quantity of lymphocytes	Decreased	-2.574	CCL19,CCL21,CCR7,CD180,CD19,CD22,CD69,CD79A,CD79B,CXCL13,FAIM3,IL2RA,KLHL6,LTB,MS4A1,POU2AF1,RHOH,SASH3,SH2D1A,SIT1,SPP1,THEMIS,TIMD4	23
migration of phagocytes	Decreased	-2.567	CCL19,CCL21,CCR7,CXCL13,S100A8,S100A9,SPP1	7
recruitment of cells	Decreased	-2.538	CCL19,CCL21,CCR7,CD19,CD69,CXCL13,IL2RA,RASGRP2,S100A8,SPP1	10
development of lymphocytes	Decreased	-2.514	CCR7,CD19,CD69,CD79A,CD79B,GIMAP5,IL2RA,LEF1,LTB,POU2AF1,RHOH,SASH3,SH2D1A,SIT1,SPP1,TCF7,THEMIS	17
leukocyte migration	Decreased	-2.492	CCL19,CCL21,CCR7,CD19,CD22,CD69,CXCL13,FAM65B,IL2RA,LTB,POU2AF1,RASGRP2,S100A12,S100A8,S100A9,SH2D1A,SPP1	17
adhesion of immune cells	Decreased	-2.471	CCL19,CCL21,CCR7,CD69,CXCL13,FAM65B,RASGRP2,S100A8,S100A9,SH2D1A,SPP1	11
stimulation of cells	Decreased	-2.425	CCK,CCL21,CD19,CD69,CXCL13,SPP1,TIMD4	7
cell movement of T lymphocytes	Decreased	-2.416	CCL19,CCL21,CCR7,CD69,CXCL13,FAM65B,IL2RA,LTB,SPP1	9
cell viability of lymphocytes	Decreased	-2.407	CD19,CD22,CD79A,GIMAP5,LEF1,TCF7	6
binding of leukocytes	Decreased	-2.407	CCL19,CCL21,CD22,CD69,CXCL13,S100A9,SH2D1A	7
cell movement of antigen presenting cells	Decreased	-2.395	CCL19,CCL21,CCR7,CXCL13,LTB,SPP1	6
inflammatory response	Decreased	-2.369	CCL19,CCL21,CCR7,CD69,CXCL13,IL2RA,PLA2G2A,S100A12,S100A8,S100A9,SASH3,SEMA7A,SPP1,TIMD4	14
T cell homeostasis	Decreased	-2.353	CCL19,CCR7,CD69,CD79A,CD79B,GIMAP5,IL2RA,LEF1,LTB,RHOH,SASH3,SH2D1A,SIT1,SPP1,TCF7,THEMIS	16
T cell development	Decreased	-2.353	CCR7,CD69,CD79A,CD79B,GIMAP5,IL2RA,LEF1,LTB,RHOH,SASH3,SH2D1A,SIT1,SPP1,TCF7,THEMIS	15
quantity of T lymphocytes	Decreased	-2.349	CCL19,CCL21,CCR7,CD19,CD69,CD79A,FAIM3,IL2RA,LTB,POU2AF1,RHOH,SASH3,SH2D1A,SIT1,SPP1,THEMIS	16
activation of leukocytes	Decreased	-2.301	CCL21,CCR7,CD180,CD19,CD22,CD69,CD79A,CD79B,IL2RA,LTB,PLA2G2A,POU2AF1,RHOH,S100A12,S100A8,S100A9,SASH3,SH2D1A,SIT1,SPP1,TIMD4	21
cell movement of myeloid cells	Decreased	-2.253	CCL19,CCL21,CCR7,CD69,IL2RA,LTB,S100A12,S100A8,S100A9,SPP1	10
activation of mononuclear leukocytes	Decreased	-2.249	CCR7,CD180,CD19,CD22,CD69,CD79A,CD79B,IL2RA,PLA2G2A,POU2AF1,S100A12,S100A9,SASH3,SH2D1A,SIT1,SPP1	16
cell movement of neutrophils	Decreased	-2.245	CCL19,CCL21,CCR7,CD69,IL2RA,S100A12,S100A8,S100A9,SPP1	9
formation of lymphatic system component	Decreased	-2.225	CCL19,CCL21,CCR7,CXCL13,KLHL6,LTB,POU2AF1,SH2D1A,SIT1,TCF7,THEMIS	11
quantity of CD4+ T-lymphocytes	Decreased	-2.216	CCR7,CD69,RHOH,SH2D1A,SIT1,THEMIS	6
quantity of regulatory T lymphocytes	Decreased	-2.2	CCL19,CCL21,IL2RA,LTB,THEMIS	5
binding of lymphocytes	Decreased	-2.2	CCL19,CCL21,CD22,CD69,CXCL13,SH2D1A	6
chemotaxis of mononuclear leukocytes	Decreased	-2.192	CCL19,CCL21,CCR7,CXCL13,S100A12,SPP1	6
migration of dendritic cells	Decreased	-2.19	CCL19,CCL21,CCR7,CXCL13,SPP1	5
adhesion of tumor cell lines	Decreased	-2.186	CCL21,PNPLA2,RASGRP2,SH2D1A,SPP1	5
infiltration by lymphocytes	Decreased	-2.182	CCL19,CCL21,CCR7,IL2RA,LTB	5
cell movement of mononuclear leukocytes	Decreased	-2.182	CCL19,CCL21,CCR7,CD22,CD69,CXCL13,FAM65B,IL2RA,LTB,POU2AF1,S100A12,SH2D1A,SPP1	13
proliferation of hematopoietic cells	Decreased	-2.177	CD22,CD79A,CDKN1C,LEF1,SPP1	5
invasion of tumor cell lines	Decreased	-2.176	CCL19,CCL21,CCR7,LEF1,MMP16,S100A12,S100A9,SPP1	8
cell movement of lymphocytes	Decreased	-2.168	CCL19,CCL21,CCR7,CD22,CD69,CXCL13,FAM65B,IL2RA,LTB,POU2AF1,SH2D1A,SPP1	12
invasion of cells	Decreased	-2.168	BCAT1,CCL19,CCL21,CCR7,LEF1,MMP16,S100A12,S100A8,S100A9,SPP1	10
chemotaxis of T lymphocytes	Decreased	-2.158	CCL19,CCL21,CCR7,CXCL13,SPP1	5
cell movement of leukocytes	Decreased	-2.155	CCL19,CCL21,CCR7,CD22,CD69,CXCL13,FAM65B,IL2RA,LTB,POU2AF1,S100A12,S100A8,S100A9,SH2D1A,SPP1	15
Lymphocyte migration	Decreased	-2.141	CCL19,CCL21,CCR7,CD22,CD69,CXCL13,FAM65B,IL2RA,LTB,SH2D1A,SPP1	11
quantity of lymphoid organ	Decreased	-2.127	CCR7,CD79A,CXCL13,LTB,RHOH,SASH3,SIT1,THEMIS	8
recruitment of leukocytes	Decreased	-2.121	CCL19,CCL21,CCR7,CD19,CD69,IL2RA,RASGRP2,S100A8,SPP1	9
mobilization of Ca2+	Decreased	-2.109	CCK,CCL19,CCL21,CCR7,CD180,CD19,CD22,CD79B,CXCL13,MS4A1	10
activation of lymphocytes	Decreased	-2.049	CCR7,CD180,CD19,CD22,CD69,CD79A,CD79B,IL2RA,PLA2G2A,POU2AF1,S100A9,SASH3,SH2D1A,SIT1,SPP1	15
maturation of lymphocytes	Decreased	-2	CD19,LEF1,RHOH,TCF7	4
activation of natural killer cells	Decreased	-2	CD69,S100A9,SH2D1A,SPP1	4
localization of leukocytes	Decreased	-2	CCL19,CCL21,CCR7,CD69,CXCL13	5
localization of lymphocytes	Decreased	-2	CCL19,CCL21,CD69,CXCL13	4
formation of germinal center	Decreased	-2	CXCL13,KLHL6,LTB,POU2AF1,SH2D1A	5
hypoplasia of lymphatic system	Increased	2.2	KLHL6,POU2AF1,RHOH,SASH3,SIT1	5
