# Supplementary material for: Comparative Transcriptomic Analysis of Rectal Tissue from Beef Steers Revealed Reduced Host Immunity in Escherichia coli O157:H7 Super-Shedders
Source: PLoS One. 2016 Mar 9;11(3):e0151284. doi: 10.1371/journal.pone.0151284 (PMC4784738; doi:10.1371/journal.pone.0151284)
Supplement: S5 Table — Expression level indicated by reads per million (RPM). (XLSX) [file pone.0151284.s005.xlsx]

## Sheet: Sheet1
S6 Table. miRNAs identifed in RAJ tissues of each animal, expression level indicated by reads per million (RPM)
miRNA	108_NS	152_NS	165_NS	242_NS	274_SS	287_SS	294_SS	299_SS	310_SS
bta-let-7a-3p	43.0289	35.4084	31.0859	65.8006	23.2072	41.3196	30.9453	24.1201	12.3524
bta-let-7a-5p	11637.8	15247.6	16555	17597.7	8794.19	6249.59	10540.9	8718.63	5973.98
bta-let-7b	3645.16	2033.3	2457.94	3904.54	1545.42	2056.76	1667.01	1589.73	1139.75
bta-let-7c	1157.17	1476.42	1740.81	4302.69	1453.94	667.385	509.252	1049.07	898.084
bta-let-7d	405.701	197.429	268.979	805.22	148.481	253.82	337.707	125.612	76.8067
bta-let-7e	587.037	244.64	391.596	746.111	222.384	208.443	263.035	229.611	203.023
bta-let-7f	9962.72	13411.2	12248.3	19813.8	6856.5	5564.86	11690.6	8498.73	5372.35
bta-let-7g	2428.06	3864.35	3410.81	4846.94	1857.93	1871.93	2773.64	1791.46	1104.91
bta-let-7i	2684.69	4697.52	3163.42	9092.74	1726.57	2165.96	2871.86	2802.94	1410.55
bta-miR-1	32.2716	27.8975	51.8098	15.6137	106.798	16.2327	6.72723	66.0953	66.8297
bta-miR-100	7133.57	2698.55	1452.83	2010.82	7657.94	1653.52	3607.14	14661.6	14006.7
bta-miR-101	2229.82	2413.67	2289.13	8169.31	1634.19	2991.61	2690.22	2100.01	1096.36
bta-miR-103	1630.49	2766.15	1377.28	2512.69	983.716	1292.34	1979.15	1502.65	855.8
bta-miR-105a	0	0	0.431748	1.11526	2.02782	0	0	0	0.950186
bta-miR-105b	0	0.536491	0	0	1.35188	0.368925	0.672723	0	0.158364
bta-miR-106a	7.68373	8.04737	1.29525	11.1526	0.225313	2.9514	5.38179	2.50598	0
bta-miR-106b	110.646	96.0319	70.375	258.741	32.2197	136.871	132.527	56.3846	17.2617
bta-miR-107	328.863	324.041	193.855	842.024	156.592	282.965	325.598	181.057	122.732
bta-miR-10a	15730.1	35511.4	15123.7	22595.2	16695.7	31822.4	23842	11033.2	53901.5
bta-miR-10b	49838.2	30037.1	41029	108415	28950.7	118941	15679.2	44474	30181.7
bta-miR-1185	4.61024	1.07298	2.15874	7.80685	1.35188	2.58248	2.01817	1.87949	0
bta-miR-1197	0	1.60947	0.431748	0	0.225313	1.4757	0.672723	0.313248	0.158364
bta-miR-122	0	0.536491	1.29525	1.11526	0	0.73785	2.01817	0.626496	0.316729
bta-miR-1224	7.68373	2.68246	0.431748	0	0	1.10678	0.672723	1.25299	0.475093
bta-miR-1247-3p	0	0	0.431748	0	0	0.368925	0	0.313248	0
bta-miR-1247-5p	16.9042	11.2663	11.2255	22.3053	5.63282	2.58248	6.72723	6.57821	3.80074
bta-miR-1248	0	0.536491	0	1.11526	0	0	1.34545	0	0.158364
bta-miR-1249	21.5144	21.9961	12.089	41.2648	9.91377	33.9411	15.4726	16.6021	6.33457
bta-miR-124a=bta-miR-124b	0	1.07298	0.863497	0	0.225313	2.9514	4.70906	0.939744	0.950186
bta-miR-125a	8009.52	3444.81	2489.46	6585.63	8865.16	2030.19	3891.03	5607.45	4810.79
bta-miR-125b	7545.42	2862.72	2013.67	4892.66	4800.97	1153.63	2894.06	6685.02	5146.36
bta-miR-126-3p	1005.03	1117.51	841.909	3577.77	1388.38	923.419	1569.46	541.919	443.103
bta-miR-126-5p	3947.9	4847.2	3914.23	10515.8	5724.98	4826.65	6709.74	3368.35	2868.14
bta-miR-1260b	1.53675	1.07298	0.863497	3.34579	2.25313	0.73785	1.34545	0.939744	0.316729
bta-miR-127	5332.51	3687.84	2726.92	7410.93	3284.61	4345.2	2564.42	4432.77	2724.82
bta-miR-1271	24.5879	28.434	12.5207	18.9595	20.5035	25.8248	200.472	96.4803	65.2461
bta-miR-1277	0	0	0.863497	1.11526	0.450626	0.368925	0.672723	0	0.158364
bta-miR-128	164.432	201.721	173.131	342.386	57.9054	106.25	152.035	52.6256	27.2387
bta-miR-129-3p	3.07349	5.36491	2.15874	3.34579	0.450626	3.32033	4.70906	0.626496	0.316729
bta-miR-129=bta-miR-129-5p	1.53675	6.97438	3.88574	7.80685	0.901252	2.9514	2.69089	1.56624	0.475093
bta-miR-1291	7.68373	1.07298	5.18098	11.1526	1.12656	2.9514	57.8542	4.07222	1.90037
bta-miR-1296	30.7349	13.9488	12.089	13.3832	6.75939	5.16495	5.38179	4.69872	1.90037
bta-miR-1298	0	0	0	0	0	0	0	0	0.158364
bta-miR-1306	16.9042	9.65684	9.49846	12.2679	4.73157	4.79603	8.07268	3.13248	3.16729
bta-miR-1307	82.9842	76.7182	26.7684	45.7258	31.5438	51.6495	65.2542	29.1321	19.9539
bta-miR-130a	351.915	251.078	196.446	538.672	188.812	320.965	323.58	208.31	121.94
bta-miR-130b	23.0512	25.2151	11.6572	30.1121	2.25313	50.5427	127.145	7.2047	1.90037
bta-miR-132	58.3963	30.58	23.7462	30.1121	5.85814	14.757	110.327	14.0962	4.75093
bta-miR-133a	1968.57	966.757	1043.1	460.604	2521.93	484.767	164.817	952.9	1200.88
bta-miR-133b	43.0289	16.6312	30.6541	17.8442	51.146	30.2519	8.07268	34.7705	27.0803
bta-miR-133c	0	0	0	0	0.225313	0	0	0	0
bta-miR-134	0	1.07298	0.431748	4.46105	0.450626	0.368925	0	1.25299	0.633457
bta-miR-1343-3p	49.1758	22.5326	18.1334	32.3426	21.4047	14.3881	32.9634	25.6863	14.7279
bta-miR-1343-5p	1.53675	0	0.431748	0	0.450626	0.368925	0	0	0
bta-miR-135a	1.53675	0.536491	3.02224	0	0	7.00958	0.672723	1.87949	0.950186
bta-miR-136	39.9554	19.3137	18.5652	161.713	18.4757	45.7467	15.4726	14.0962	8.55167
bta-miR-137	0	1.07298	1.29525	0	0.675939	1.4757	2.01817	0.626496	0
bta-miR-138	27.6614	16.0947	12.089	24.5358	0.450626	20.6598	71.3087	4.38547	1.26691
bta-miR-1388-3p	27.6614	13.9488	10.362	37.919	2.70375	47.2224	102.927	10.6504	3.32565
bta-miR-1388-5p	101.425	38.6274	61.3083	153.906	14.42	297.354	641.778	97.4201	21.6959
bta-miR-139	170.579	63.8424	71.2385	72.4921	78.6342	89.6488	57.8542	57.0111	39.116
bta-miR-140	1372.31	984.461	699.432	2156.92	440.036	648.939	879.25	783.12	445.954
bta-miR-141	1558.26	1693.7	1448.95	489.601	104.32	7034.29	2793.15	947.888	392.11
bta-miR-142-3p	318.106	273.61	218.896	2650.98	33.5716	781.383	1558.7	134.383	26.9219
bta-miR-142-5p	3861.84	2486.1	2376.77	32085	399.029	5976.22	13030	1522.07	295.349
bta-miR-143	496578	514791	625306	304306	730780	322142	221055	653246	729882
bta-miR-1434-3p	0	0	0	2.23053	0	0	1.34545	0	0
bta-miR-1434-5p	0	0	0	1.11526	0	0.368925	1.34545	0	0
bta-miR-144	3.07349	3.75544	2.15874	26.7663	3.15438	1.4757	1.34545	4.07222	0.633457
bta-miR-145	1827.19	1073.52	1340.15	1389.62	3174.66	2715.66	803.232	1756.69	1757.53
bta-miR-1468	720.733	538.637	581.997	1530.14	523.853	243.122	736.632	421.632	300.417
bta-miR-146a	431.825	406.66	296.611	1775.5	249.196	1659.06	3641.45	431.029	177.526
bta-miR-146b	99.8884	113.2	52.2416	287.738	40.1057	264.519	215.271	141.275	57.803
bta-miR-147	32.2716	22.5326	13.3842	16.729	1.8025	52.7563	13.4545	5.63846	1.90037
bta-miR-148a	16094.3	27246.2	20184.2	18432	5814.2	27707.7	27860.8	15211.9	5950.06
bta-miR-148b	576.279	509.666	306.541	676.965	216.526	813.111	690.887	326.404	175.943
bta-miR-149-5p	27.6614	19.8502	10.7937	23.4205	8.7872	14.0192	19.509	9.71068	4.90929
bta-miR-150	716.123	363.204	320.789	5727.99	53.6245	312.111	952.576	147.853	13.9361
bta-miR-151-3p	2188.33	2628.81	1941.14	3950.26	1523.79	2392.85	3015.82	2248.49	1359.24
bta-miR-151-5p	2448.03	1566.02	1309.49	4854.74	1587.33	1801.09	2735.29	1399.9	943.376
bta-miR-152	170.579	201.721	166.655	216.361	183.405	194.792	141.945	219.9	148.546
bta-miR-153	13.8307	13.9488	15.1112	7.80685	1.12656	61.9794	21.5271	7.8312	3.64238
bta-miR-154a	0	0	0	1.11526	0	0.368925	0	0.313248	0
bta-miR-154b	4.61024	3.75544	1.29525	14.4984	1.35188	2.21355	2.69089	2.81923	1.10855
bta-miR-154c	36.8819	35.4084	23.7462	103.72	23.8832	35.0479	23.5453	15.6624	7.75985
bta-miR-155	474.854	413.635	339.786	1387.39	40.331	253.083	334.344	169.78	44.0253
bta-miR-15a	327.327	221.571	172.699	847.6	67.8192	298.091	458.797	114.962	44.6587
bta-miR-15b	95.2782	46.6747	51.3781	206.324	14.42	61.2416	109.654	42.2885	14.0944
bta-miR-16a	590.11	865.36	619.127	1776.61	282.768	870.663	1031.96	482.715	226.619
bta-miR-16b	1464.52	1202.81	944.234	3058.05	309.355	1694.47	2288.61	494.618	218.068
bta-miR-17-3p	13.8307	16.6312	11.2255	30.1121	3.15438	23.2423	27.5817	5.63846	1.90037
bta-miR-17-5p	96.8149	151.827	72.9655	133.832	29.2907	110.309	183.653	73.6133	17.2617
bta-miR-1777b	0	0	0	0	0	0	0.672723	0	0
bta-miR-1814c	3.07349	2.14596	2.15874	1.11526	0.450626	2.9514	2.01817	0.626496	0.158364
bta-miR-181a	19472.1	7607.98	6194.29	34384.7	3816.58	9635.95	16432.6	5002.88	2995.3
bta-miR-181b	597.794	528.98	318.63	1080.69	211.569	405.818	669.36	277.224	158.681
bta-miR-181c	923.584	347.11	335.468	804.105	633.355	405.449	359.907	389.054	322.746
bta-miR-181d	87.5945	119.638	72.9655	60.2242	101.841	42.0575	43.727	106.191	84.5665
bta-miR-182	1209.42	1601.43	879.471	366.922	13.7441	1610.73	1526.41	841.697	126.85
bta-miR-183	98.3517	135.196	53.5368	17.8442	1.57719	179.298	143.963	118.408	22.0126
bta-miR-1839	66.08	131.44	83.7592	216.361	44.1613	72.6782	84.7632	84.5769	50.8349
bta-miR-184	0	3.21895	1.29525	0	0.675939	2.58248	2.69089	1.25299	0.633457
bta-miR-1842	26.1247	8.04737	4.74923	17.8442	4.95688	11.0678	32.9634	6.57821	3.32565
bta-miR-185	19.9777	6.97438	12.9525	36.8037	11.0403	31.7276	30.2726	13.4697	6.96803
bta-miR-186	5298.7	5622.43	4513.5	9074.9	3172.41	7875.44	8916.28	3751.14	2229.45
bta-miR-187	0	0	0	1.11526	0	0.368925	0	0	0
bta-miR-188	3.07349	3.75544	1.72699	4.46105	1.8025	2.58248	3.36362	3.44573	2.05874
bta-miR-18a	15.3675	21.9961	12.5207	31.2274	1.8025	40.9507	39.018	10.0239	1.90037
bta-miR-18b	3.07349	0	1.29525	3.34579	0	0.73785	2.69089	0.939744	0.158364
bta-miR-190a	4.61024	11.2663	9.49846	2.23053	10.5897	17.7084	19.509	3.13248	4.90929
bta-miR-190b	0	3.21895	1.72699	3.34579	0.675939	0.73785	0	1.25299	0.475093
bta-miR-191	8018.74	6799.49	5098.95	10773.4	3534.03	11228.6	16982.2	6028.77	3255.97
bta-miR-192	63347.7	77161.4	52833	18026	3304.89	186480	271247	43557.7	13331.6
bta-miR-193a	0	0.536491	0.863497	2.23053	1.8025	1.4757	0	1.25299	0.316729
bta-miR-193a-3p	16.9042	25.7516	21.5874	63.57	31.0932	38.7371	9.41813	22.5538	11.0855
bta-miR-193a-5p	12.294	6.43789	10.7937	12.2679	22.7566	1.84463	1.34545	13.7829	8.39331
bta-miR-193b	184.409	96.0319	117.004	206.324	257.983	71.9404	23.5453	120.6	111.964
bta-miR-194	3914.09	4875.63	2386.27	789.607	169.886	6674.96	12901.5	1065.67	446.746
bta-miR-195	539.398	504.302	565.159	1269.17	451.978	1005.69	540.87	574.81	330.189
bta-miR-196a	235.122	398.076	258.186	49.0716	8.7872	376.672	15.4726	139.082	29.4558
bta-miR-196b	491.758	843.364	636.829	205.209	321.972	828.237	2.69089	379.97	198.906
bta-miR-197	235.122	107.298	84.1909	207.439	67.5939	98.1341	109.654	57.3244	32.1479
bta-miR-199a-3p	3230.24	2774.2	2267.11	9080.48	1169.37	2551.49	2043.06	1399.59	756.348
bta-miR-199a-5p	433.362	345.5	261.64	1063.96	259.11	431.273	573.16	452.017	255.125
bta-miR-199b	938.951	728.018	413.615	1262.48	373.343	613.522	1229.07	801.601	362.021
bta-miR-199c	3221.02	2772.59	2264.09	9077.13	1168.7	2548.17	2041.72	1398.65	756.031
bta-miR-19a	41.4921	88.521	52.6733	136.062	19.3769	137.24	134.545	27.5658	15.203
bta-miR-19b	245.879	358.913	244.801	743.881	98.6871	718.297	566.433	171.66	84.7249
bta-miR-200a	840.6	973.731	645.464	158.367	27.0375	1711.81	783.05	320.453	97.394
bta-miR-200b	7491.63	6622.45	3511.41	524.174	103.419	4882.35	9326.64	3255.27	820.644
bta-miR-200c	637.749	581.556	328.129	69.1463	21.1794	537.893	462.834	312.621	81.2409
bta-miR-204	319.643	472.112	235.735	892.211	219.68	133.182	55.1633	350.524	232.004
bta-miR-205	32.2716	187.235	5.18098	2.23053	0.225313	34.679	0.672723	3.13248	0.158364
bta-miR-208a	0	0.536491	0	0	0	0	0	0	0
bta-miR-208b	0	0	0	3.34579	0.225313	0.73785	0	0	0
bta-miR-20a	69.1535	189.918	101.029	127.14	44.8373	140.192	154.726	82.3842	29.9308
bta-miR-20b	3.07349	4.29193	1.29525	12.2679	0	2.58248	6.72723	0.939744	0.158364
bta-miR-21-3p	175.189	142.707	54.4003	161.713	16.6732	181.88	211.235	98.0466	19.7955
bta-miR-21-5p	20581.6	24809	11149	28809.5	4914.3	27235.9	29779.4	12215.4	4000.12
bta-miR-210	67.6168	61.6965	35.4034	61.3395	9.01252	72.3093	30.9453	25.3731	14.2528
bta-miR-211	1.53675	0	1.29525	2.23053	2.25313	4.05818	125.127	4.07222	0.316729
bta-miR-212	3.07349	1.07298	1.29525	0	0.225313	1.84463	18.1635	2.50598	0.950186
bta-miR-214	90.668	38.6274	39.7208	152.791	27.0375	43.9021	57.1815	40.7222	22.8045
bta-miR-215	8614.99	30342.3	7730.45	3349.14	392.495	25950.9	97988.9	4681.49	3047.4
bta-miR-216a	0	0.536491	0	0	0.225313	0.368925	0	0	0
bta-miR-216b	0	0.536491	0.431748	0	0.225313	0	0	0.313248	0
bta-miR-217	0	0	0	0	0	0.73785	0.672723	0	0
bta-miR-218	16.9042	32.726	21.1557	127.14	25.235	26.9315	30.9453	22.2406	11.719
bta-miR-219-5p	0	0.536491	0.431748	1.11526	0.450626	1.4757	0.672723	0.626496	0
bta-miR-22-3p	20325	13465.4	12651.1	30444.5	11992.1	14312.8	14739.4	6345.15	6416.76
bta-miR-22-5p	10.7572	12.3393	11.2255	28.9969	12.6175	11.8056	10.7636	7.8312	5.54275
bta-miR-221	485.611	544.002	347.126	937.937	114.459	629.755	424.488	211.442	69.6803
bta-miR-222	670.021	399.149	313.449	480.679	72.5508	277.432	304.744	143.154	39.9078
bta-miR-223	35.3451	23.0691	11.6572	84.76	4.05563	29.1451	169.526	15.6624	3.00892
bta-miR-224	56.8596	45.6017	30.2224	26.7663	14.8707	8.48528	43.0543	31.638	15.5197
bta-miR-2284a	1.53675	0	0	0	0	0.368925	0	0	0
bta-miR-2284ab	24.5879	26.2881	15.5429	25.6511	1.8025	22.8734	16.1454	9.08419	3.80074
bta-miR-2284ac	3.07349	1.60947	2.15874	1.11526	2.02782	2.21355	0.672723	0.939744	0.633457
bta-miR-2284b	1.53675	0	0.431748	1.11526	0.225313	0	0	0	0.475093
bta-miR-2284c	0	0.536491	0	0	0	0	0	0	0
bta-miR-2284d	7.68373	5.9014	2.59049	1.11526	0.225313	0.73785	0.672723	0	0.316729
bta-miR-2284e	0	0	0	1.11526	0.225313	0.368925	0	0.939744	0.633457
bta-miR-2284f	0	0	0	1.11526	0.225313	0.368925	0.672723	0.939744	0.633457
bta-miR-2284h-5p	1.53675	0	0	2.23053	0	0.368925	3.36362	5.01197	0.158364
bta-miR-2284j	4.61024	6.43789	4.74923	2.23053	0.225313	0.368925	0	0	0.158364
bta-miR-2284k	1.53675	1.07298	0	3.34579	1.12656	1.84463	0	0.626496	0
bta-miR-2284m	0	1.07298	0.431748	2.23053	0.225313	0.368925	0.672723	0	0.475093
bta-miR-2284n	0	0	0.431748	0	0	0.73785	0	0	0
bta-miR-2284o	0	0.536491	0	2.23053	0	0	1.34545	0	0.475093
bta-miR-2284p	0	0	0.863497	0	0.225313	0.368925	1.34545	0	0
bta-miR-2284q	0	0	0	0	0	0.368925	0	0.313248	0
bta-miR-2284r	0	0	0.431748	0	0	0	0	0	0.158364
bta-miR-2284t-3p	0	1.07298	0.863497	0	0	0.368925	0.672723	0	0.158364
bta-miR-2284u	0	0	0	0	0	0	0	0	0.158364
bta-miR-2284w	6.14698	12.8758	4.31748	56.8784	9.23783	11.0678	34.9816	9.39744	4.11747
bta-miR-2284x	484.075	444.751	327.697	1188.87	215.174	572.941	715.105	300.091	203.023
bta-miR-2284y	484.075	444.751	327.697	1188.87	213.146	572.941	698.96	298.838	202.39
bta-miR-2285aa	12.294	9.12035	5.18098	15.6137	4.28095	6.27173	22.1999	11.2769	4.75093
bta-miR-2285ac	1.53675	0	0	0	0	0	0	0.626496	0
bta-miR-2285b	4.61024	0	2.59049	4.46105	1.12656	2.58248	5.38179	3.13248	1.58364
bta-miR-2285d	0	0.536491	0	0	0	0	0	0	0
bta-miR-2285h	0	1.07298	0	1.11526	0	0.73785	1.34545	0.939744	0
bta-miR-2285i	0	0.536491	0	2.23053	0	0.73785	1.34545	1.25299	0.633457
bta-miR-2285j	3.07349	0	0.431748	0	0	0.73785	0.672723	0.313248	0.633457
bta-miR-2285k	64.5433	34.3354	25.9049	208.554	11.491	108.833	331.653	66.0953	19.4788
bta-miR-2285m	0	0	0.431748	1.11526	2.47844	0	0	0	0.158364
bta-miR-2285o	7.68373	3.21895	2.59049	11.1526	7.21001	3.32033	7.39996	9.71068	6.01784
bta-miR-2285p	1.53675	1.07298	0	0	0.675939	0.368925	5.38179	1.56624	1.26691
bta-miR-2285q	3.07349	6.97438	3.02224	14.4984	6.75939	14.3881	16.1454	8.77094	4.90929
bta-miR-2285r	0	1.07298	0	2.23053	0	0.368925	0.672723	0.313248	0.316729
bta-miR-2285s	0	0.536491	0	0	0.225313	0	0	0.313248	0.158364
bta-miR-2285t	4.61024	14.4853	11.6572	110.411	6.08345	14.757	8.7454	4.38547	4.11747
bta-miR-2285u	6.14698	1.60947	1.29525	6.69158	0.225313	2.9514	6.05451	7.8312	4.59256
bta-miR-2285v	0	0	0	1.11526	0	0	0	0	0
bta-miR-2285x	0	0	0	0	0	0.368925	0	0	0
bta-miR-2285z	0	0.536491	0	0	0.450626	1.10678	0.672723	0.939744	0.475093
bta-miR-2289	0	0	0.431748	0	0	0	0	0	0
bta-miR-2299-3p	3.07349	0	0	0	0.225313	0.368925	0	0.313248	0
bta-miR-2299-5p	12.294	8.04737	5.61273	15.6137	17.1238	13.2813	10.7636	11.9034	13.3026
bta-miR-2307	1.53675	0	0	0	0	0.73785	0	0	0
bta-miR-2308	0	0	0.431748	0	0.225313	1.10678	3.36362	0.313248	0
bta-miR-2310	6.14698	6.97438	4.74923	4.46105	1.57719	8.8542	8.07268	2.81923	0.791821
bta-miR-2312	0	0	0	0	0	0	0	0	0.158364
bta-miR-2313-3p	1.53675	0	0	1.11526	0	0	0.672723	0	0
bta-miR-2313-5p	0	0	0	0	0	0	0.672723	0	0
bta-miR-2316	1.53675	0	0.431748	1.11526	0.225313	0	0	0.313248	0.475093
bta-miR-2318	0	2.68246	0.431748	2.23053	0	0.73785	2.01817	0	0.158364
bta-miR-2319a	0	0	0	1.11526	0	0	0	0	0
bta-miR-2319b	0	0	0	1.11526	0	0	0	0	0
bta-miR-2320-3p	3.07349	4.29193	0	1.11526	0.450626	0	0.672723	1.56624	0.158364
bta-miR-2320-5p	0	0.536491	1.29525	2.23053	0	1.84463	1.34545	0	0.316729
bta-miR-2323	0	0	0	0	0	0.368925	0	0.313248	0
bta-miR-2328-5p	0	0.536491	0	0	0	0	0	0	0
bta-miR-2331-3p	0	0.536491	0	0	0	0.368925	0	0	0
bta-miR-2331-5p	0	0	0.431748	0	0	0	1.34545	0	0
bta-miR-2332	7.68373	4.29193	8.20322	33.4579	1.12656	4.05818	83.4177	8.45769	7.60148
bta-miR-2334	0	0	0	0	0	0	0	0	0.158364
bta-miR-2336	12.294	20.9232	16.8382	54.6479	7.88595	25.8248	54.4906	11.9034	2.53383
bta-miR-2339	0	1.60947	1.29525	3.34579	0	0.73785	2.01817	0.313248	0.316729
bta-miR-2344	0	1.07298	0	3.34579	0	0	0.672723	0	0
bta-miR-2346	1.53675	1.60947	0	1.11526	0.225313	2.21355	0.672723	0.313248	0.316729
bta-miR-2347	0	0	0	0	0	0	0.672723	0	0
bta-miR-2355-5p	0	0.536491	0	0	0	0.73785	0	0.313248	0
bta-miR-2366	0	0.536491	0	0	0	0	0	0	0.633457
bta-miR-2367-5p	1.53675	0	0	0	0.225313	0	0	0.626496	0.316729
bta-miR-2368-3p	3.07349	0	0	1.11526	0	0.73785	0.672723	0.626496	0.158364
bta-miR-2370-3p	0	0.536491	0.431748	1.11526	0	0	0	0	0
bta-miR-2376	7.68373	2.68246	1.29525	2.23053	1.12656	1.4757	0	0.939744	0.475093
bta-miR-2378	0	0	0	0	0	0	0	0.626496	0
bta-miR-2381	0	0	0	1.11526	0	0.368925	0.672723	0	0
bta-miR-2382-3p	0	0	0	0	0	0.368925	0	0	0
bta-miR-2387	0	0	0.863497	0	0	0.368925	0	0	0
bta-miR-2388-5p	0	0	0	0	0	0	0	0	0.158364
bta-miR-2395	0	0	0	0	0.450626	0	0	0	0
bta-miR-2397-3p	0	0	0	1.11526	0	0.368925	0.672723	0	0
bta-miR-2397-5p	0	0	0	1.11526	0	0	0.672723	0.313248	0
bta-miR-2398	0	0	0	0	0	0.368925	0	0	0
bta-miR-2399-3p	0	0	0	0	0.225313	0	0	0	0
bta-miR-2399-5p	0	0.536491	2.59049	0	0.901252	0.368925	1.34545	1.87949	2.05874
bta-miR-23a	745.321	452.262	406.707	920.092	513.263	620.901	488.397	469.559	278.721
bta-miR-23b-3p	2999.73	2252.73	1956.68	2173.65	2197.03	1704.8	1254.63	1748.55	1648.57
bta-miR-23b-5p	0	0	0	0	0.450626	0.368925	0	0	0
bta-miR-24	1.53675	3.75544	3.88574	2.23053	5.1822	4.05818	3.36362	1.87949	2.37546
bta-miR-24-3p	754.542	778.985	682.594	910.055	1197.31	1665.33	684.16	878.974	689.676
bta-miR-2400	0	1.07298	0.431748	0	0.225313	0	0.672723	0	0
bta-miR-2402	0	0.536491	0	0	0	0.368925	0	0.313248	0
bta-miR-2403	0	2.14596	0.431748	0	0.675939	0.368925	2.01817	0.313248	0.316729
bta-miR-2404	0	0.536491	0.431748	0	0.225313	0	9.41813	0	0
bta-miR-2408	0	0	0	0	0	0	0	0.313248	0.158364
bta-miR-2409	1.53675	0	0	2.23053	0.901252	0	0	0	0
bta-miR-2410	0	0	0	0	0	0	0	0.313248	0.158364
bta-miR-2411-3p	6.14698	2.68246	2.59049	28.9969	0.901252	0.368925	58.5269	0.939744	0.791821
bta-miR-2411-5p	0	1.07298	1.29525	1.11526	0.225313	1.84463	0.672723	1.56624	1.42528
bta-miR-2415-3p	6.14698	1.07298	0.431748	0	0.901252	0	1.34545	0.626496	0.475093
bta-miR-2416	0	0	0	0	0	0.368925	0	0	0
bta-miR-2417	0	0	0	0	0	0.368925	0.672723	0	0
bta-miR-2419-5p	58.3963	16.0947	11.2255	139.408	5.1822	18.0773	27.5817	10.0239	18.5286
bta-miR-2422	0	0.536491	0	0	0.901252	0	0	0.939744	1.10855
bta-miR-2424	7.68373	1.60947	0	15.6137	0.901252	2.58248	28.9271	0	1.10855
bta-miR-2425-5p	3.07349	1.07298	0	0	0	0.73785	0.672723	0.939744	1.10855
bta-miR-2427	0	0	0.431748	1.11526	0	0	2.01817	0	0.158364
bta-miR-2431-3p	12.294	4.82842	1.72699	2.23053	3.60501	1.10678	4.70906	5.01197	5.22602
bta-miR-2431-5p	1.53675	2.14596	1.29525	1.11526	1.57719	1.10678	1.34545	0.939744	0.950186
bta-miR-2435	0	0.536491	0.431748	0	0.225313	0.73785	3.36362	1.25299	0.475093
bta-miR-2436-3p	0	0	0	0	0.225313	0	0.672723	0	0
bta-miR-2439-3p	0	0.536491	0	0	0	0	0	0	0
bta-miR-2439-5p	0	0.536491	0	0	0	0	0	0	0
bta-miR-2440	0	0	0.863497	3.34579	0	0.73785	6.05451	0.313248	0.158364
bta-miR-2443	1.53675	0	0.431748	1.11526	0.225313	0.73785	0	0.313248	0.316729
bta-miR-2446	0	0	0.431748	4.46105	0	0	1.34545	0	0
bta-miR-2447	0	0.536491	0	1.11526	0	0	0	0	0.158364
bta-miR-2448-3p	0	0.536491	0	1.11526	0	0	0	0.313248	0.158364
bta-miR-2448-5p	0	0	0	1.11526	0	0	1.34545	0	0.475093
bta-miR-2450a	0	0	0	1.11526	0	0.368925	0	0	0
bta-miR-2454-3p	0	0.536491	0	1.11526	0.225313	0	0	0	0
bta-miR-2457	0	0.536491	0.863497	1.11526	0.225313	0	1.34545	0.626496	0
bta-miR-2460	1.53675	0	0	0	0.225313	0	0	0.313248	0
bta-miR-2461-3p	0	0	0	0	0	0	0.672723	0.313248	0
bta-miR-2463	0	0	0	0	0	0	0.672723	0	0
bta-miR-2465	0	0	0	0	0	0.73785	0	0.626496	0
bta-miR-2466-3p	3.07349	0.536491	0	0	1.12656	0	0	0.626496	0.633457
bta-miR-2466-5p	0	0	0	1.11526	0	0	0.672723	0	0.316729
bta-miR-2468	0	0	0	1.11526	0.450626	0	0.672723	0.313248	0.158364
bta-miR-2474	3.07349	0	0.431748	2.23053	0.675939	0	0.672723	0	0.316729
bta-miR-2478	1.53675	2.14596	0.863497	4.46105	0.450626	0	2.69089	1.56624	0.316729
bta-miR-2483-3p	1.53675	1.07298	0.431748	0	0.901252	0.368925	0	0.313248	0.316729
bta-miR-2483-5p	0	0.536491	0	4.46105	1.12656	1.10678	0	0.313248	0.316729
bta-miR-2484	12.294	5.9014	5.61273	22.3053	0.901252	5.9028	16.1454	2.19274	0.633457
bta-miR-25	1825.65	2097.14	1621.65	4483.36	812.929	2386.21	3050.8	1343.21	610.811
bta-miR-26a	26668.7	21658.1	21499.8	71926.7	28747.2	27559.4	25931.5	23658	22800.8
bta-miR-26b	3227.16	5239.91	4583.01	5659.96	3173.53	5020.33	5489.42	2630.03	1653.01
bta-miR-26c	24501.9	20008.4	19967.9	66622.5	27327.8	26064.6	24550.4	22655	22063.8
bta-miR-27a-3p	1731.91	1377.71	1222.71	2546.15	1284.96	1307.47	1190.72	933.479	602.101
bta-miR-27a-5p	6.14698	9.65684	1.72699	8.92211	1.57719	2.9514	2.69089	1.56624	4.90929
bta-miR-27b	42543.3	31456.1	31381.6	40242.1	35876.4	31855.6	24231.5	27719.3	24610.9
bta-miR-28	713.05	457.627	549.184	637.931	365.908	488.457	368.652	342.38	224.561
bta-miR-2885	0	0	0	0	0	0	0.672723	0	0
bta-miR-2887	9.22047	3.75544	0.863497	7.80685	0	0	0.672723	0	0.475093
bta-miR-2889	3.07349	1.07298	0.431748	4.46105	0.225313	1.4757	6.05451	0.313248	0
bta-miR-2890	3.07349	2.68246	0	4.46105	0.225313	4.05818	123.108	0.313248	1.90037
bta-miR-2892	1.53675	0.536491	0	2.23053	0.450626	0.368925	11.4363	0	0.475093
bta-miR-2898	46.1024	25.7516	17.2699	46.8411	18.025	28.7762	30.9453	8.45769	2.37546
bta-miR-2903	3.07349	0	0.431748	0	0.225313	0	0.672723	0.313248	0
bta-miR-2904	18.4409	5.9014	4.74923	76.9532	5.63282	0.73785	4.03634	1.56624	3.32565
bta-miR-2957	36.8819	48.2842	34.5399	63.57	62.8623	73.0472	29.5998	71.4205	48.4595
bta-miR-296-3p	86.0577	27.8975	16.8382	55.7632	10.3644	22.1355	18.8363	19.7346	11.0855
bta-miR-296-5p	1.53675	2.68246	3.88574	8.92211	1.8025	3.68925	0.672723	2.50598	1.10855
bta-miR-299	1.53675	1.60947	1.72699	1.11526	0.450626	1.4757	2.69089	0.626496	0.316729
bta-miR-29a	868.261	775.766	657.553	2895.22	335.04	984.661	1340.74	391.873	185.761
bta-miR-29b	43.0289	30.0435	33.2446	112.642	55.8776	90.0177	80.7268	43.5415	33.0981
bta-miR-29c	205.924	170.604	174.858	360.23	308.003	168.23	217.962	136.576	130.492
bta-miR-29d-3p	0	1.07298	2.59049	3.34579	7.43533	4.05818	8.7454	4.69872	2.85056
bta-miR-29d-5p	23.0512	10.7298	11.2255	18.9595	25.235	12.1745	6.05451	15.9756	13.6193
bta-miR-29e	0	0	0	0	0	0.368925	3.36362	0.313248	0
bta-miR-301a	242.806	236.593	145.499	269.894	143.975	263.044	250.253	117.468	92.3264
bta-miR-301b	4.61024	1.60947	2.15874	6.69158	1.12656	8.11635	27.5817	2.50598	0.950186
bta-miR-3064	1.53675	0	0.431748	0	0	0	0	0	0
bta-miR-30a-5p	5994.84	4248.47	4197.46	15052.7	9013.19	4528.92	5638.77	5039.22	4441.17
bta-miR-30b-3p	6.14698	0.536491	1.72699	1.11526	0	1.10678	1.34545	0.313248	0.950186
bta-miR-30b-5p	494.832	438.85	392.028	1246.86	381.229	607.619	527.415	320.139	176.735
bta-miR-30c	1118.75	988.753	825.935	1271.4	1197.76	935.225	709.05	620.544	493.938
bta-miR-30d	7676.04	4008.66	3842.56	8067.82	3793.82	4501.62	4929.04	2895.35	2065.23
bta-miR-30e-5p	4236.81	3528.5	3442.33	8199.42	5099.28	5389.26	4495.14	2386.32	2279.18
bta-miR-30f	219.755	121.247	97.1434	228.629	283.218	50.9117	121.763	124.046	110.222
bta-miR-3120	3.07349	2.14596	0.863497	6.69158	0.675939	1.4757	6.05451	2.81923	1.58364
bta-miR-3141	0	0	0.431748	0	0	0	0	0	0
bta-miR-3154	0	0	0	0	0	0.368925	0	0	0
bta-miR-32	89.1312	76.7182	64.3305	395.919	35.8248	133.551	178.272	43.2282	16.6282
bta-miR-320a	1263.2	440.996	517.235	1159.87	246.042	612.047	439.961	245.273	152.505
bta-miR-323	4.61024	0.536491	0	2.23053	0.450626	1.84463	1.34545	0.939744	0.316729
bta-miR-324	16.9042	8.04737	5.18098	15.6137	4.05563	11.4367	10.7636	6.89145	2.69219
bta-miR-326	52.2493	32.1895	21.5874	83.6448	9.68846	45.0089	36.9998	15.3491	5.54275
bta-miR-328	38.4186	21.9961	15.1112	32.3426	15.096	11.4367	16.1454	8.77094	8.8684
bta-miR-329a	0	0	0.431748	0	0	0	0	0	0
bta-miR-330	4.61024	2.68246	0.863497	2.23053	0.225313	0.73785	3.36362	0.626496	0.158364
bta-miR-331-3p	89.1312	77.7912	60.013	86.9906	50.6954	63.4551	67.2723	45.4209	28.0305
bta-miR-331-5p	7.68373	12.3393	6.47623	7.80685	9.46314	9.22313	7.39996	4.38547	5.85948
bta-miR-335	18.4409	46.6747	34.5399	93.6821	12.6175	8.8542	10.7636	12.5299	8.8684
bta-miR-338	52.2493	67.0614	65.6258	286.623	38.3032	65.6687	71.9814	28.5056	13.7777
bta-miR-339a	385.723	163.63	158.883	691.463	171.688	230.209	219.981	107.757	68.0966
bta-miR-339b	384.186	163.63	158.883	691.463	171.688	230.209	219.981	107.757	68.0966
bta-miR-33a	6.14698	5.9014	4.74923	18.9595	2.47844	10.3299	6.05451	3.13248	1.74201
bta-miR-33b	10.7572	6.97438	9.49846	22.3053	5.40751	9.96098	8.7454	4.69872	2.05874
bta-miR-340	3.07349	4.82842	4.31748	4.46105	3.37969	3.68925	3.36362	0.626496	0.950186
bta-miR-342	244.342	178.652	183.061	746.111	119.641	444.924	456.779	188.888	72.6892
bta-miR-3431	32.2716	27.361	11.6572	26.7663	5.40751	23.2423	9.41813	12.5299	5.22602
bta-miR-345-3p	29.1982	43.9923	31.9494	46.8411	21.8554	39.475	32.2907	30.6983	12.0357
bta-miR-345-5p	7.68373	3.75544	2.59049	5.57632	4.95688	29.514	10.0909	3.44573	1.26691
bta-miR-34a	33.8084	40.7733	35.4034	47.9563	11.491	73.4161	36.9998	20.9876	10.7688
bta-miR-34b	0	0	0	1.11526	0	0	0	0	0
bta-miR-34c	3.07349	3.75544	1.72699	18.9595	0.450626	0.73785	4.03634	0.626496	0.316729
bta-miR-3533	0	0	0	0	0.225313	0	8.07268	0	0
bta-miR-3578	0	0	0	0	0.225313	0.368925	0	0	0
bta-miR-3596	2681.62	1417.95	1674.75	3002.29	1163.07	1528.09	1218.3	1197.55	857.859
bta-miR-3601	4.61024	0.536491	0.863497	2.23053	1.35188	1.4757	0	1.25299	0.316729
bta-miR-3604	2102.27	1842.31	1496.44	6329.12	0.225313	1685.99	1330.65	921.575	517.376
bta-miR-361	164.432	104.616	91.5307	245.358	115.135	145.356	139.926	107.131	64.2959
bta-miR-3613a	1.53675	1.07298	2.59049	10.0374	1.57719	3.68925	5.38179	2.50598	0.158364
bta-miR-362-3p	3.07349	1.60947	1.29525	4.46105	0.675939	3.68925	6.72723	0.626496	0.475093
bta-miR-362-5p	4.61024	3.75544	5.61273	10.0374	5.1822	13.2813	8.7454	8.77094	4.11747
bta-miR-363	18.4409	8.04737	5.61273	54.6479	1.35188	15.1259	32.2907	3.44573	2.37546
bta-miR-365-3p	126.013	63.8424	68.2162	102.604	191.741	33.2033	29.5998	80.5047	68.255
bta-miR-365-5p	3.07349	0.536491	0.863497	1.11526	1.57719	0	0	0.626496	0.475093
bta-miR-3660	0	0.536491	0	1.11526	0.675939	0	1.34545	0	0
bta-miR-369-3p	21.5144	21.4596	18.5652	70.2616	9.68846	23.6112	12.109	12.2167	8.07658
bta-miR-369-5p	13.8307	6.43789	6.04448	22.3053	5.85814	5.9028	2.69089	4.38547	4.11747
bta-miR-370	3.07349	1.60947	2.15874	6.69158	1.12656	1.10678	1.34545	1.25299	1.10855
bta-miR-371	0	0	0	0	0	0	0.672723	0	0
bta-miR-374a	58.3963	69.7438	75.1242	139.408	96.8846	169.706	136.563	83.0107	61.4453
bta-miR-374b	70.6903	42.3828	41.4478	86.9906	52.4979	125.803	70.636	41.3487	22.4877
bta-miR-375	12198.7	10748.1	10657.3	1687.39	132.033	13775.3	5454.44	5760	1282.43
bta-miR-376a	0	0	0	0	0	0.368925	0	0.313248	0
bta-miR-376b	4.61024	0.536491	1.72699	16.729	2.70375	2.9514	2.01817	1.87949	0.316729
bta-miR-376c	1.53675	0	0.431748	2.23053	0.225313	1.84463	0.672723	0	0.158364
bta-miR-376d	0	0.536491	0	3.34579	0.675939	0.73785	2.01817	0	0
bta-miR-376e	0	1.07298	2.15874	11.1526	2.25313	4.05818	5.38179	3.13248	1.42528
bta-miR-377	0	0	0	0	0	0	0.672723	0	0.158364
bta-miR-378	4309.03	3431.93	2797.3	2702.28	2435.41	2486.19	8405.68	2929.49	2621.4
bta-miR-378b	63.0065	47.2112	43.6066	1.11526	3.37969	3.32033	4.70906	0	1.42528
bta-miR-378c	99.8884	79.9372	57.8543	68.0311	49.3435	59.7659	200.472	61.3966	55.4275
bta-miR-378d	9.22047	3.75544	4.31748	0	5.85814	4.4271	12.109	3.13248	3.32565
bta-miR-379	24.5879	57.941	34.5399	23.4205	42.5841	27.3005	18.8363	67.035	49.568
bta-miR-380-3p	64.5433	37.5544	40.5843	134.947	22.9819	49.067	22.8726	30.6983	15.0446
bta-miR-381	69.1535	39.7003	52.2416	221.937	45.5132	96.6584	33.6362	60.4568	42.6
bta-miR-382	3.07349	6.43789	3.88574	5.57632	2.47844	4.4271	1.34545	3.75897	1.58364
bta-miR-383	0	4.82842	4.31748	2.23053	2.47844	0	0	0	2.37546
bta-miR-3956	0	0.536491	0.863497	1.11526	0.225313	0	0	0	0
bta-miR-3957	1.53675	0	0	1.11526	0.675939	0.368925	0	0	0
bta-miR-409a	53.7861	16.0947	4.31748	13.3832	21.1794	15.1259	44.3997	51.9991	28.9807
bta-miR-409b	0	4.29193	3.45399	4.46105	2.25313	5.53388	3.36362	3.13248	2.2171
bta-miR-410	98.3517	50.9666	32.3811	152.791	33.121	66.7754	35.6543	46.3607	17.7368
bta-miR-411a	1587.46	1527.93	1183.42	3091.51	902.829	748.549	648.505	1092.92	716.123
bta-miR-411c-3p	1.53675	1.07298	0.863497	4.46105	2.02782	3.68925	0.672723	1.25299	0.791821
bta-miR-411c-5p	15.3675	31.653	22.4509	66.9158	11.491	21.3977	8.07268	15.6624	6.80966
bta-miR-412	0	0.536491	0	0	0	0	0	0	0.158364
bta-miR-421	119.866	125.002	95.8481	196.286	71.6495	94.8137	135.89	59.2038	52.2602
bta-miR-423-3p	1963.96	877.699	838.024	1399.66	357.797	477.758	822.741	365.874	213.633
bta-miR-423-5p	493.295	39.7003	55.2638	525.289	27.2629	152.735	137.908	37.5897	14.2528
bta-miR-424-3p	7.68373	2.14596	2.15874	10.0374	0.901252	0.73785	0.672723	0.313248	0.633457
bta-miR-424-5p	6.14698	10.1933	6.47623	82.5295	7.21001	22.8734	35.6543	6.57821	9.02676
bta-miR-425-3p	23.0512	10.7298	12.089	17.8442	6.9847	24.3491	22.1999	8.14444	3.80074
bta-miR-425-5p	315.033	234.447	163.201	389.227	56.7789	241.646	462.834	86.7697	45.4505
bta-miR-4286	6.14698	3.21895	2.15874	5.57632	4.05563	4.05818	4.70906	0.939744	0.950186
bta-miR-429	826.769	1094.44	699.432	156.137	20.7288	960.681	727.887	268.453	64.771
bta-miR-431	0	0.536491	0	2.23053	0	0	0	0.626496	0
bta-miR-432	26.1247	31.653	19.8604	63.57	19.3769	19.553	8.07268	32.2645	14.5695
bta-miR-433	4.61024	1.60947	0.863497	0	1.12656	1.10678	1.34545	0.939744	0.791821
bta-miR-4444	0	0	0.431748	1.11526	0	0	1.34545	0	0
bta-miR-449a	1.53675	0.536491	1.29525	8.92211	0.675939	2.21355	2.69089	1.87949	3.00892
bta-miR-449b	0	0.536491	0	2.23053	0.225313	0	0	0	0.158364
bta-miR-449c	1.53675	0	0	1.11526	0	0	0	0	0.633457
bta-miR-450a	39.9554	20.3867	12.9525	79.1837	23.4325	18.8152	67.2723	16.6021	18.0535
bta-miR-450b	61.4698	65.9884	47.9241	233.09	57.2295	41.3196	117.054	42.6017	39.4327
bta-miR-451	29.1982	48.8207	22.8827	615.626	57.6801	55.3388	70.636	73.9265	31.3561
bta-miR-452	10.7572	14.4853	8.63497	15.6137	2.92907	7.00958	10.7636	4.69872	4.90929
bta-miR-4523	0	0	0	0	0	0	0	0	0.158364
bta-miR-454	18.4409	27.361	15.5429	18.9595	17.1238	12.1745	20.1817	9.71068	7.12639
bta-miR-455-3p	38.4186	56.8681	15.9747	20.0747	6.75939	40.5818	21.5271	15.9756	9.02676
bta-miR-455-5p	41.4921	49.8937	27.6319	36.8037	17.5744	54.9698	65.9269	18.4816	7.12639
bta-miR-4657	0	0	0	0	0.225313	0	0	0	0
bta-miR-483	0	0	0.431748	4.46105	1.57719	0.368925	0	0	0.316729
bta-miR-484	270.467	165.239	106.21	196.286	89.6745	118.056	222.671	98.3598	39.2743
bta-miR-485	4.61024	2.68246	1.72699	0	0.225313	1.4757	0	0.626496	0.791821
bta-miR-486	464.097	319.749	243.506	2391.13	495.238	268.577	350.489	582.641	245.94
bta-miR-487a	1.53675	1.07298	0.431748	3.34579	0.675939	1.10678	0.672723	0.939744	0.791821
bta-miR-487b	12.294	9.12035	14.6794	56.8784	7.66064	7.00958	8.7454	8.45769	2.85056
bta-miR-488	0	2.68246	0.431748	1.11526	2.02782	0	0	0.626496	5.06766
bta-miR-490	210.534	83.1561	119.163	28.9969	204.359	111.784	30.9453	156.624	166.282
bta-miR-491	0	0	1.72699	2.23053	2.25313	2.9514	3.36362	0.313248	0.950186
bta-miR-493	18.4409	13.9488	8.20322	40.1495	5.85814	11.0678	7.39996	5.01197	3.32565
bta-miR-494	0	5.9014	3.02224	7.80685	0.901252	4.05818	4.70906	1.56624	0.633457
bta-miR-495	1.53675	1.07298	0.431748	13.3832	1.35188	5.9028	1.34545	0.939744	0.633457
bta-miR-496	0	0.536491	0	0	0	0.368925	0	0.313248	0
bta-miR-497	378.039	342.281	262.071	507.445	135.638	276.694	221.999	144.407	98.6609
bta-miR-499	3.07349	1.60947	4.31748	6.69158	6.75939	5.16495	6.72723	3.75897	5.06766
bta-miR-500	1.53675	3.75544	2.15874	3.34579	3.83032	10.3299	5.38179	4.07222	2.53383
bta-miR-502a	4.61024	1.60947	0.863497	6.69158	0.225313	1.84463	2.69089	1.87949	0.475093
bta-miR-502b	4.61024	1.60947	2.59049	5.57632	0.675939	0.73785	1.34545	0.939744	0.633457
bta-miR-503-3p	0	0	0.863497	2.23053	0.450626	0	0	0.313248	0
bta-miR-503-5p	0	0	0	0	0.225313	0	0	0.313248	0
bta-miR-504	56.8596	17.1677	15.5429	24.5358	4.05563	5.53388	9.41813	8.45769	3.32565
bta-miR-505	9.22047	8.04737	6.04448	22.3053	1.35188	18.0773	16.1454	5.32521	2.05874
bta-miR-532	153.675	217.815	156.725	477.333	87.4214	171.181	271.108	131.251	86.3085
bta-miR-539	1.53675	0	0	0	0	0	0	0	0
bta-miR-541	1.53675	0	0.863497	2.23053	0.450626	1.10678	0	0.626496	0.158364
bta-miR-542-5p	4.61024	1.07298	0.863497	2.23053	1.35188	1.4757	0.672723	1.25299	0.316729
bta-miR-543	3.07349	0.536491	2.59049	11.1526	0.901252	2.21355	0.672723	0	0.158364
bta-miR-545-3p	0	0.536491	1.29525	0	2.02782	1.10678	1.34545	0.626496	0.316729
bta-miR-545-5p	0	2.14596	1.72699	4.46105	1.57719	5.16495	4.70906	0.939744	1.42528
bta-miR-551b	0	0	0.431748	1.11526	0.225313	0	0	0	0
bta-miR-582	6.14698	3.75544	3.02224	4.46105	1.8025	6.64065	4.03634	1.56624	0.791821
bta-miR-592	1.53675	1.07298	5.18098	2.23053	1.35188	3.68925	0.672723	0.313248	0.158364
bta-miR-6119-3p	6.14698	5.9014	4.31748	23.4205	2.02782	13.2813	12.109	2.81923	3.16729
bta-miR-6119-5p	422.605	323.504	266.389	1009.31	172.139	646.726	717.123	133.757	96.9189
bta-miR-6120-3p	9.22047	18.2407	7.77147	14.4984	4.05563	10.6988	16.1454	6.89145	3.00892
bta-miR-6123	12.294	7.51087	5.61273	11.1526	4.50626	3.32033	4.70906	5.32521	3.16729
bta-miR-628	3.07349	4.29193	5.18098	4.46105	3.37969	5.16495	4.03634	1.56624	2.05874
bta-miR-6516	3.07349	1.60947	0.431748	1.11526	0.225313	0.73785	0	0	0.158364
bta-miR-6517	4.61024	5.36491	3.02224	10.0374	1.12656	3.32033	6.05451	1.25299	0.791821
bta-miR-6518	3.07349	0.536491	0.431748	0	0.450626	0.73785	0	0	0.316729
bta-miR-652	172.115	93.8859	103.62	131.601	29.9666	267.102	197.781	82.0709	28.5056
bta-miR-6520	3.07349	2.14596	0.431748	1.11526	1.12656	0.73785	2.69089	1.56624	0.316729
bta-miR-6521	0	0	0.863497	0	0.901252	0.368925	0	1.25299	0.316729
bta-miR-6522	3.07349	4.29193	11.2255	12.2679	11.0403	6.27173	6.05451	4.69872	12.6691
bta-miR-6523a	7.68373	5.36491	4.74923	3.34579	1.8025	0.368925	2.69089	4.38547	3.00892
bta-miR-6524	7.68373	35.9449	17.2699	62.4548	9.46314	51.2806	82.0723	22.8671	5.85948
bta-miR-6525	1.53675	1.07298	0	1.11526	0.225313	0.73785	0	0.313248	0.158364
bta-miR-6526	15.3675	1.07298	0.863497	0	0	1.4757	0	1.87949	0.475093
bta-miR-6527	0	0	0	0	0	0	0.672723	0.313248	0
bta-miR-6529a	76.8373	27.8975	18.5652	91.4516	22.0807	23.9801	44.3997	18.4816	9.66022
bta-miR-6530	0	0	0.431748	0	0	0	0	0	0
bta-miR-6531	0	0.536491	0.431748	0	0.225313	0	0.672723	0.939744	0.158364
bta-miR-6533	0	0	0	0	0	0.368925	2.01817	0.313248	0
bta-miR-6535	0	0.536491	0	0	0	0	0	0	0
bta-miR-6536	0	0	0.431748	0	0	0.368925	0	0.626496	0
bta-miR-654	7.68373	2.14596	3.02224	8.92211	3.37969	2.9514	1.34545	1.56624	1.10855
bta-miR-655	3.07349	3.21895	4.74923	10.0374	1.12656	7.00958	2.69089	2.81923	1.26691
bta-miR-656	0	0.536491	0	2.23053	0.675939	0	0	0	0
bta-miR-660	650.043	712.46	534.504	1796.69	292.231	854.061	944.504	438.234	294.558
bta-miR-664a	0	0.536491	0.431748	0	0	0	0	0	0
bta-miR-664b	50.7126	33.7989	38.8574	73.6074	38.7538	45.7467	39.018	34.7705	19.6372
bta-miR-665	15.3675	13.9488	6.90797	50.1869	10.3644	4.4271	2.01817	8.77094	3.64238
bta-miR-669	376.503	244.103	191.265	295.545	79.5355	315.062	196.435	119.034	67.3048
bta-miR-671	1.53675	2.68246	3.88574	5.57632	0.901252	4.79603	1.34545	0.939744	0.633457
bta-miR-677	3.07349	6.43789	0.863497	15.6137	0.450626	1.4757	41.7089	1.25299	0.791821
bta-miR-7	26.1247	24.1421	27.2001	11.1526	8.33658	94.4448	32.9634	21.6141	5.70111
bta-miR-708	10.7572	21.4596	26.3366	112.642	102.292	15.4949	15.4726	10.3372	10.1353
bta-miR-744	49.1758	23.0691	20.2922	30.1121	3.60501	30.9897	25.5635	11.5902	3.80074
bta-miR-758	1.53675	0.536491	0	2.23053	0.450626	0	0	0	0.316729
bta-miR-760-3p	15.3675	14.4853	5.61273	12.2679	11.2656	1.10678	4.70906	9.08419	6.6513
bta-miR-760-5p	0	0.536491	0.431748	0	0.450626	0	0	0	0.158364
bta-miR-767	24.5879	3.75544	6.04448	1.11526	6.08345	0	0	0	4.59256
bta-miR-769	195.167	79.4007	61.3083	181.788	41.007	113.26	167.508	52.6256	29.9308
bta-miR-7857	1.53675	0	0.431748	1.11526	0.225313	0.368925	0	0.313248	0.158364
bta-miR-7858	0	0	0.431748	0	0	1.10678	1.34545	0.313248	0
bta-miR-7859	1.53675	1.60947	1.29525	1.11526	0.901252	0.73785	2.69089	2.50598	0.475093
bta-miR-7861	1.53675	0.536491	0.863497	1.11526	0.225313	1.10678	1.34545	1.56624	0.158364
bta-miR-7862	0	0	0	1.11526	0.675939	2.21355	0	0.626496	0.316729
bta-miR-7863	0	1.07298	0	1.11526	0	0	0	0	0.316729
bta-miR-8550	1.53675	0	0	10.0374	1.35188	1.84463	0.672723	2.50598	0
bta-miR-873	0	0	0	1.11526	0.225313	0.368925	0.672723	0.313248	0
bta-miR-874	21.5144	15.0217	8.20322	75.8379	8.56189	17.3395	14.7999	11.2769	7.75985
bta-miR-877	1.53675	0	0.863497	7.80685	0.901252	5.16495	4.03634	1.25299	0.158364
bta-miR-885	3.07349	1.07298	0.863497	8.92211	1.12656	2.21355	2.69089	0	0.316729
bta-miR-9-3p	0	1.07298	1.72699	0	0.901252	0.368925	2.69089	0.939744	0.158364
bta-miR-9-5p	63.0065	58.4775	41.4478	98.1432	49.1182	64.5619	90.8177	52.9389	15.3613
bta-miR-92a	16374	11296.9	9372.83	16267.2	2253.35	5166.06	14341.8	5188.64	1894.19
bta-miR-92b	832.916	384.664	370.008	666.928	68.2698	191.841	277.835	195.467	42.2833
bta-miR-93	739.174	773.084	480.536	1119.72	310.256	592.494	735.287	394.692	190.512
bta-miR-95	6.14698	2.14596	0.863497	5.57632	2.47844	2.9514	12.109	1.87949	1.42528
bta-miR-96	26.1247	11.8028	6.47623	3.34579	0.225313	39.475	41.7089	12.8432	3.32565
bta-miR-98	500.979	914.181	636.397	1158.76	413.224	420.943	586.615	470.185	335.257
bta-miR-99a-3p	39.9554	33.2624	36.2669	123.794	26.3616	12.5435	5.38179	18.7949	22.4877
bta-miR-99a-5p	981.98	482.842	294.884	1019.35	1280.45	353.43	968.049	1759.51	1809.79
bta-miR-99b	7992.61	2256.48	1376.41	2199.3	5706.05	1971.9	4800.55	10471.3	8563.86
