# Supplementary material for: Comparative Transcriptomic Analysis of Rectal Tissue from Beef Steers Revealed Reduced Host Immunity in Escherichia coli O157:H7 Super-Shedders
Source: PLoS One. 2016 Mar 9;11(3):e0151284. doi: 10.1371/journal.pone.0151284 (PMC4784738; doi:10.1371/journal.pone.0151284)
Supplement: S6 Table — (XLSX) [file pone.0151284.s006.xlsx]

## Sheet: significance
S7 Table. Potential targets of bta-miR29d-3p and bta-miR-1271; miRNA-target Pearson correlation coefficient and P-value
bta-miR-29d-3p targets	Pearson correlation coefficient	P-value		bta-miR-1271 tagets	Pearson correlation coefficient	p-values
ENSBTAG00000040076	-0.933533	0.000233481		ENSBTAG00000002313	-0.76164	0.0170875
ENSBTAG00000021592	-0.908748	0.000690578		ENSBTAG00000005090	-0.698859	0.036203
ENSBTAG00000005726	-0.892131	0.00121962		ENSBTAG00000008143	-0.683581	0.0423375
ENSBTAG00000016869	-0.882592	0.00162494		ENSBTAG00000008664	-0.668802	0.0488731
ENSBTAG00000023018	-0.878801	0.00180911		ENSBTAG00000010181	-0.742726	0.0218771
ENSBTAG00000008642	-0.878451	0.00182685		ENSBTAG00000013291	-0.688411	0.040331
ENSBTAG00000010602	-0.878083	0.00184557		ENSBTAG00000014269	-0.705579	0.0336986
ENSBTAG00000040381	-0.877866	0.00185667		ENSBTAG00000014494	-0.810615	0.0080436
ENSBTAG00000008925	-0.865131	0.0025934		ENSBTAG00000016037	-0.941458	0.000150901
ENSBTAG00000001894	-0.860533	0.00290256		ENSBTAG00000016961	-0.66771	0.0493797
ENSBTAG00000001518	-0.859068	0.00300619		ENSBTAG00000019953	-0.66948	0.0485597
ENSBTAG00000019581	-0.857949	0.00308702		ENSBTAG00000022044	-0.688468	0.0403078
ENSBTAG00000009761	-0.857294	0.00313503		ENSBTAG00000025311	-0.701998	0.0350187
ENSBTAG00000024549	-0.855026	0.00330521		ENSBTAG00000033983	-0.687208	0.0408252
ENSBTAG00000000940	-0.850066	0.00369932
ENSBTAG00000000879	-0.847963	0.00387573
ENSBTAG00000006586	-0.847191	0.00394194
ENSBTAG00000016887	-0.846092	0.00403753
ENSBTAG00000018360	-0.843532	0.00426618
ENSBTAG00000003168	-0.833892	0.00520714
ENSBTAG00000004517	-0.83053	0.00556608
ENSBTAG00000012921	-0.829284	0.00570324
ENSBTAG00000012397	-0.829097	0.00572412
ENSBTAG00000018372	-0.825101	0.00618076
ENSBTAG00000005979	-0.824225	0.00628404
ENSBTAG00000009363	-0.824042	0.00630579
ENSBTAG00000018097	-0.820163	0.0067785
ENSBTAG00000040422	-0.818346	0.00700805
ENSBTAG00000003438	-0.816067	0.00730333
ENSBTAG00000046406	-0.815129	0.00742728
ENSBTAG00000015308	-0.81278	0.00774383
ENSBTAG00000014943	-0.811485	0.00792217
ENSBTAG00000021715	-0.811031	0.00798545
ENSBTAG00000015092	-0.809085	0.00826026
ENSBTAG00000011789	-0.808127	0.00839775
ENSBTAG00000002960	-0.802819	0.00918825
ENSBTAG00000004745	-0.802789	0.00919286
ENSBTAG00000031885	-0.801761	0.00935168
ENSBTAG00000002078	-0.801149	0.00944709
ENSBTAG00000031553	-0.800619	0.00953013
ENSBTAG00000008461	-0.797074	0.010099
ENSBTAG00000005345	-0.797068	0.0101
ENSBTAG00000001968	-0.797018	0.0101082
ENSBTAG00000021303	-0.796246	0.0102351
ENSBTAG00000000252	-0.796225	0.0102386
ENSBTAG00000017329	-0.794018	0.0106073
ENSBTAG00000001698	-0.791605	0.0110208
ENSBTAG00000001717	-0.790239	0.0112595
ENSBTAG00000004873	-0.789954	0.0113097
ENSBTAG00000033080	-0.788059	0.0116477
ENSBTAG00000012672	-0.784654	0.0122719
ENSBTAG00000014769	-0.783744	0.0124424
ENSBTAG00000009366	-0.783654	0.0124593
ENSBTAG00000019167	-0.783284	0.0125293
ENSBTAG00000000962	-0.78319	0.0125471
ENSBTAG00000002209	-0.782964	0.0125898
ENSBTAG00000009726	-0.782844	0.0126126
ENSBTAG00000005086	-0.781252	0.0129175
ENSBTAG00000008388	-0.780784	0.013008
ENSBTAG00000003021	-0.779644	0.0132305
ENSBTAG00000045794	-0.77652	0.013853
ENSBTAG00000001983	-0.775591	0.0140418
ENSBTAG00000005969	-0.775522	0.0140559
ENSBTAG00000004791	-0.772966	0.0145847
ENSBTAG00000005474	-0.771192	0.0149592
ENSBTAG00000020858	-0.769765	0.0152652
ENSBTAG00000014729	-0.769532	0.0153156
ENSBTAG00000030529	-0.768901	0.0154527
ENSBTAG00000019406	-0.768264	0.0155916
ENSBTAG00000005846	-0.768228	0.0155996
ENSBTAG00000006479	-0.766685	0.01594
ENSBTAG00000019857	-0.764236	0.0164904
ENSBTAG00000002590	-0.763497	0.016659
ENSBTAG00000017557	-0.762652	0.0168532
ENSBTAG00000013849*	-0.76163	0.0170898
ENSBTAG00000012103	-0.76161	0.0170945
ENSBTAG00000007047	-0.760201	0.0174247
ENSBTAG00000003907	-0.7602	0.0174249
ENSBTAG00000004147	-0.759792	0.0175214
ENSBTAG00000020739	-0.759789	0.0175221
ENSBTAG00000005174	-0.75829	0.0178791
ENSBTAG00000015925	-0.755714	0.0185042
ENSBTAG00000007498	-0.755595	0.0185334
ENSBTAG00000019906	-0.755132	0.0186474
ENSBTAG00000007730	-0.75512	0.0186505
ENSBTAG00000015352	-0.755109	0.018653
ENSBTAG00000003225	-0.750584	0.0197919
ENSBTAG00000021965	-0.746603	0.020831
ENSBTAG00000039122	-0.745961	0.0210019
ENSBTAG00000009067	-0.74547	0.0211332
ENSBTAG00000001663	-0.743967	0.0215386
ENSBTAG00000004471	-0.742306	0.0219926
ENSBTAG00000011642	-0.741956	0.022089
ENSBTAG00000011416	-0.741304	0.0222696
ENSBTAG00000011937	-0.739761	0.0227002
ENSBTAG00000010490	-0.738166	0.0231513
ENSBTAG00000001645	-0.737363	0.0233807
ENSBTAG00000012746	-0.736728	0.0235632
ENSBTAG00000001419	-0.736409	0.0236551
ENSBTAG00000002072	-0.73514	0.0240235
ENSBTAG00000001626	-0.733168	0.0246032
ENSBTAG00000001736	-0.732357	0.0248443
ENSBTAG00000018557	-0.732355	0.0248449
ENSBTAG00000002874	-0.730021	0.0255471
ENSBTAG00000007269	-0.729836	0.0256034
ENSBTAG00000007367	-0.728953	0.025873
ENSBTAG00000005246	-0.728869	0.0258987
ENSBTAG00000016105	-0.728539	0.0259999
ENSBTAG00000002000	-0.726126	0.0267484
ENSBTAG00000017160	-0.725178	0.0270462
ENSBTAG00000021196	-0.724564	0.0272401
ENSBTAG00000006423	-0.719068	0.029018
ENSBTAG00000010863	-0.717787	0.029443
ENSBTAG00000038745	-0.717056	0.0296873
ENSBTAG00000002504	-0.716672	0.0298162
ENSBTAG00000019235	-0.716013	0.0300381
ENSBTAG00000003649	-0.71017	0.0320543
ENSBTAG00000001941	-0.708628	0.0326005
ENSBTAG00000011553	-0.708593	0.032613
ENSBTAG00000019665	-0.706332	0.0334253
ENSBTAG00000001827	-0.705989	0.0335495
ENSBTAG00000018153	-0.705842	0.0336031
ENSBTAG00000018178	-0.705651	0.0336726
ENSBTAG00000003215	-0.704289	0.0341704
ENSBTAG00000021633	-0.701541	0.0351896
ENSBTAG00000015977	-0.701513	0.0351998
ENSBTAG00000030170	-0.701445	0.0352255
ENSBTAG00000004376	-0.700104	0.0357301
ENSBTAG00000006665	-0.699194	0.0360754
ENSBTAG00000016762	-0.698695	0.0362655
ENSBTAG00000010653	-0.695363	0.0375523
ENSBTAG00000015683	-0.694409	0.0379262
ENSBTAG00000022539	-0.694049	0.0380677
ENSBTAG00000014838	-0.692722	0.0385927
ENSBTAG00000019404	-0.691541	0.0390643
ENSBTAG00000016818	-0.690297	0.0395645
ENSBTAG00000017811	-0.689524	0.0398774
ENSBTAG00000016508	-0.689304	0.0399669
ENSBTAG00000019082	-0.687636	0.0406487
ENSBTAG00000020616	-0.687538	0.0406892
ENSBTAG00000017072	-0.686833	0.0409798
ENSBTAG00000006510	-0.685985	0.0413309
ENSBTAG00000015630	-0.684622	0.0419
ENSBTAG00000013254	-0.684167	0.0420909
ENSBTAG00000040575	-0.68361	0.0423253
ENSBTAG00000003296	-0.683298	0.0424574
ENSBTAG00000031747	-0.683094	0.0425434
ENSBTAG00000008868	-0.682679	0.0427196
ENSBTAG00000031267	-0.679659	0.0440136
ENSBTAG00000015294	-0.679644	0.04402
ENSBTAG00000011455	-0.677808	0.0448189
ENSBTAG00000045744	-0.676903	0.0452163
ENSBTAG00000027630	-0.676578	0.0453596
ENSBTAG00000003001	-0.675767	0.0457182
ENSBTAG00000015363	-0.674981	0.0460672
ENSBTAG00000006767	-0.673528	0.0467173
ENSBTAG00000004926	-0.67161	0.0475847
ENSBTAG00000019105	-0.670682	0.0480082
ENSBTAG00000040031	-0.669825	0.0484012
ENSBTAG00000010042	-0.669402	0.0485957
ENSBTAG00000013946	-0.669022	0.0487711
ENSBTAG00000002726	-0.668191	0.0491563
ENSBTAG00000002219	-0.668074	0.0492104
ENSBTAG00000007167	-0.668052	0.0492207
ENSBTAG00000004199	-0.667913	0.0492851
*RGS13

## Sheet: Sheet1
	bta.miR.1271	p-values
ENSBTAG00000002313	-0.76164	0.0170875
ENSBTAG00000005090	-0.698859	0.036203
ENSBTAG00000008143	-0.683581	0.0423375
ENSBTAG00000008664	-0.668802	0.0488731
ENSBTAG00000010181	-0.742726	0.0218771
ENSBTAG00000013291	-0.688411	0.040331
ENSBTAG00000014269	-0.705579	0.0336986
ENSBTAG00000014494	-0.810615	0.0080436
ENSBTAG00000016037	-0.941458	0.000150901
ENSBTAG00000016961	-0.66771	0.0493797
ENSBTAG00000019953	-0.66948	0.0485597
ENSBTAG00000022044	-0.688468	0.0403078
ENSBTAG00000025311	-0.701998	0.0350187
ENSBTAG00000033983	-0.687208	0.0408252
